# Supplementary material for: 1,1′,2,2′-Tetra­methyl-3,3′-(p-phenyl­enedimethyl­ene)diimidazol-1-ium bis­(hexa­fluoridophosphate)
Source: Acta Crystallogr Sect E Struct Rep Online. 2009 Jul 11;65(Pt 8):o1830. doi: 10.1107/S1600536809026336 (PMC2977199; doi:10.1107/S1600536809026336)
Supplement: Supplementary file 1 [file e-65-o1830-sup1.cif]

##############################################################################
###                                                                        ###
###        Electronic paper (Acta Crystallographica Section E)             ###
###                                                                        ###
##############################################################################
#                                                                            #
# This CIF contains the data in a paper accepted for publication in Acta     #
# Crystallographica Section E. It conforms to the requirements of Notes      #
# for Authors for Section E, and has been peer reviewed under the auspices   #
# of the IUCr Commission on Journals.                                        #
#                                                                            #
# Full details of the Crystallographic Information File format               #
# are given in the paper "The Crystallographic Information File (CIF):       #
# a New Standard Archive File for Crystallography" by S. R. Hall, F. H.      #
# Allen and I. D. Brown [Acta Cryst. (1991), A47, 655-685].                  #
#                                                                            #
# The current version of the core CIF dictionary is obtainable from          #
# ftp://ftp.iucr.org/pub/cif_core.dic. The current version number is 2.4.    #
#                                                                            #
# Software is freely available for graphical display of the structure(s) in  #
# this CIF.  For information consult the CIF home page http://www.iucr.org/  #
# cif/home.html                                                              #
#                                                                            #
# This file may be used for bona fide research purposes within the           #
# scientific community so long as proper attribution is given to the journal # 
# article from which it was obtained.                                        #
#                                                                            #
##############################################################################
                                             
data_global
_audit_creation_method     SHELXL-97
_journal_date_recd_electronic     2009-07-04
_journal_date_accepted     2009-07-06
_journal_name_full     'Acta Crystallographica, Section E'
_journal_year     2009
_journal_volume     65
_journal_issue      8
_journal_page_first     o1830
_journal_page_last     o1830
_journal_paper_category     QO
_journal_coeditor_code     TK2496
_publ_contact_author
;
     Dr. Seik Weng Ng
     Department of Chemistry
     University of Malaya
     50603 Kuala Lumpur
     Malaysia
;
_publ_contact_author_email     seikweng@um.edu.my
_publ_contact_author_fax     '03 7967 4193'
_publ_contact_author_phone     '03 7967 6778'
_publ_section_title
;
1,1',2,2'-Tetramethyl-3,3'-(<i>p</i>-phenylenedimethylene)diimidazol-1-ium
bis(hexafluoridophosphate)
;
loop_
    _publ_author_name
    _publ_author_address
    'Puvaneswary, Subramaniam'
;
     Department of Chemistry
     University of Malaya
     50603 Kuala Lumpur
     Malaysia
;
    'Alias, Yatimah'
;
     Department of Chemistry
     University of Malaya
     50603 Kuala Lumpur
     Malaysia
;
    'Ng, Seik Weng'
;
     Department of Chemistry
     University of Malaya
     50603 Kuala Lumpur
     Malaysia
;
_publ_section_synopsis     .
data_I
_audit_creation_method     SHELXL-97
_chemical_name_systematic
;
1,1',2,2'-Tetramethyl-3,3'-(<i>p</i>-phenylenedimethylene)diimidazol-1-ium
bis(hexafluoridophosphate)
;
_chemical_name_common     ?
_chemical_formula_moiety     'C18 H24 N4 2+, 2(F6 P -)'
_chemical_formula_sum     'C18 H24 F12 N4 P2'
_chemical_formula_iupac     'C18 H24 N4 2+, 2P F6 -'
_chemical_formula_weight     586.35
_chemical_melting_point     ?
_symmetry_cell_setting     Triclinic
_symmetry_space_group_name_H-M     'P -1'
_symmetry_space_group_name_Hall     '-P 1'
loop_
    _symmetry_equiv_pos_as_xyz
    'x, y, z'
    '-x, -y, -z'
_cell_length_a     7.3808(3)
_cell_length_b     8.2169(4)
_cell_length_c     11.0553(5)
_cell_angle_alpha     73.435(3)
_cell_angle_beta     71.173(3)
_cell_angle_gamma     73.897(3)
_cell_volume     595.43(5)
_cell_formula_units_Z     1
_cell_measurement_reflns_used     951
_cell_measurement_theta_min     2.6
_cell_measurement_theta_max     23.6
_cell_measurement_temperature     140(2)
_exptl_crystal_description     Prism
_exptl_crystal_colour     Colorless
_exptl_crystal_size_max     0.35
_exptl_crystal_size_mid     0.03
_exptl_crystal_size_min     0.03
_exptl_crystal_density_diffrn     1.635
_exptl_crystal_density_meas     ?
_exptl_crystal_density_method     'not measured'
_exptl_crystal_F_000     298
_exptl_absorpt_coefficient_mu     0.292
_exptl_absorpt_correction_type     Multi-scan
_exptl_absorpt_process_details     '(SADABS; Sheldrick, 1996)'
_exptl_absorpt_correction_T_min     0.905
_exptl_absorpt_correction_T_max     0.991
_diffrn_ambient_temperature     140(2)
_diffrn_radiation_type     MoK\a
_diffrn_radiation_wavelength     0.71073
_diffrn_radiation_source     'fine-focus sealed tube'
_diffrn_radiation_monochromator     graphite
_diffrn_measurement_device_type     'Bruker SMART APEX'
_diffrn_measurement_method     \w
_diffrn_detector_area_resol_mean     ?
_diffrn_reflns_number     4724
_diffrn_reflns_av_R_equivalents     0.037
_diffrn_reflns_av_sigmaI/netI     0.078
_diffrn_reflns_theta_min     2.0
_diffrn_reflns_theta_max     27.5
_diffrn_reflns_theta_full     27.5
_diffrn_measured_fraction_theta_max     0.968
_diffrn_measured_fraction_theta_full     0.968
_diffrn_reflns_limit_h_min     -9
_diffrn_reflns_limit_h_max     9
_diffrn_reflns_limit_k_min     -10
_diffrn_reflns_limit_k_max     10
_diffrn_reflns_limit_l_min     -14
_diffrn_reflns_limit_l_max     14
_diffrn_standards_number     0
_diffrn_standards_interval_count     0
_diffrn_standards_interval_time     0
_diffrn_standards_decay_%     0
_reflns_number_total     2654
_reflns_number_gt     1654
_reflns_threshold_expression     I>2\s(I)
_refine_ls_structure_factor_coef     Fsqd
_refine_ls_matrix_type     full
_refine_ls_R_factor_all     0.116
_refine_ls_R_factor_gt     0.071
_refine_ls_wR_factor_gt     0.200
_refine_ls_wR_factor_ref     0.224
_refine_ls_goodness_of_fit_ref     1.08
_refine_ls_restrained_S_all     1.07
_refine_ls_number_reflns     2654
_refine_ls_number_parameters     158
_refine_ls_number_restraints     41
_refine_ls_hydrogen_treatment     constr
_refine_ls_weighting_scheme     calc
_refine_ls_weighting_details
         'calc w=1/[\s^2^(Fo^2^)+(0.0937P)^2^+1.0627P] where P=(Fo^2^+2Fc^2^)/3'
_atom_sites_solution_hydrogens     geom
_atom_sites_solution_primary     direct
_atom_sites_solution_secondary     difmap
_refine_ls_shift/su_max     0.001
_refine_ls_shift/su_mean     0.001
_refine_diff_density_max     0.53
_refine_diff_density_min     -0.48
_refine_ls_extinction_method     none
_refine_ls_extinction_coef     ?
loop_
    _atom_type_symbol
    _atom_type_description
    _atom_type_scat_dispersion_real
    _atom_type_scat_dispersion_imag
    _atom_type_scat_source
    'C' 'C' 0.0033 0.0016
                         'International Tables Vol C Tables 4.2.6.8 and 6.1.1.4'
    'H' 'H' 0.0000 0.0000
                         'International Tables Vol C Tables 4.2.6.8 and 6.1.1.4'
    'N' 'N' 0.0061 0.0033
                         'International Tables Vol C Tables 4.2.6.8 and 6.1.1.4'
    'F' 'F' 0.0171 0.0103
                         'International Tables Vol C Tables 4.2.6.8 and 6.1.1.4'
    'P' 'P' 0.1023 0.0942
                         'International Tables Vol C Tables 4.2.6.8 and 6.1.1.4'
_computing_data_collection     'APEX2 (Bruker, 2008)'
_computing_cell_refinement     'SAINT (Bruker, 2008)'
_computing_data_reduction     'SAINT (Bruker, 2008)'
_computing_structure_solution     'SHELXS97 (Sheldrick, 2008)'
_computing_structure_refinement     'SHELXL97 (Sheldrick, 2008)'
_computing_molecular_graphics     'X-SEED (Barbour, 2001)'
_computing_publication_material     'publCIF (Westrip, 2009)'
loop_
    _atom_site_type_symbol
    _atom_site_label
    _atom_site_fract_x
    _atom_site_fract_y
    _atom_site_fract_z
    _atom_site_U_iso_or_equiv
    _atom_site_adp_type
    _atom_site_calc_flag
    _atom_site_refinement_flags
    _atom_site_occupancy
    _atom_site_disorder_assembly
    _atom_site_disorder_group
    P P1 0.27195(18) 0.30311(17) 0.76433(12) 0.0235(3) Uani d . 1 . .
    F F6 0.2767(5) 0.4311(4) 0.6246(3) 0.0364(8) Uani d . 1 . .
    F F4 0.3686(5) 0.1439(4) 0.6946(3) 0.0428(8) Uani d . 1 . .
    F F5 0.2653(5) 0.1760(4) 0.9036(3) 0.0400(8) Uani d . 1 . .
    F F3 0.0593(4) 0.2794(5) 0.7741(3) 0.0417(8) Uani d . 1 . .
    F F2 0.1736(5) 0.4638(4) 0.8340(3) 0.0494(10) Uani d . 1 . .
    F F1 0.4829(4) 0.3294(5) 0.7547(3) 0.0440(9) Uani d . 1 . .
    C C1 1.1492(7) 1.0037(6) 0.3848(4) 0.0233(10) Uani d . 1 . .
    H H1 1.2518 1.0052 0.3063 0.028 Uiso calc R 1 . .
    C C2 1.0666(7) 0.8581(7) 0.4421(5) 0.0259(10) Uani d . 1 . .
    H H2 1.1122 0.7612 0.4018 0.031 Uiso calc R 1 . .
    C C3 0.9177(6) 0.8525(6) 0.5581(5) 0.0218(10) Uani d . 1 . .
    C C4 0.8353(7) 0.6892(6) 0.6166(5) 0.0263(11) Uani d D 1 . .
    H H4A 0.7815 0.6670 0.5530 0.032 Uiso calc PR 0.50 A -1
    H H4B 0.9412 0.5891 0.6352 0.032 Uiso calc PR 0.50 A -1
    H H4C 0.7946 0.6625 0.5486 0.032 Uiso calc PR 0.50 A -2
    H H4D 0.9413 0.5921 0.6398 0.032 Uiso calc PR 0.50 A -2
    N N1 0.683(2) 0.706(4) 0.7365(15) 0.0231(17) Uani d PGDU 0.50 B -1
    C C5 0.493(3) 0.753(2) 0.7349(14) 0.0216(14) Uani d PGDU 0.50 B -1
    N N2 0.3833(7) 0.7643(18) 0.858(2) 0.0250(13) Uani d PGDU 0.50 B -1
    C C6 0.505(3) 0.724(4) 0.9349(6) 0.034(2) Uani d PGDU 0.50 B -1
    H H6 0.4677 0.7219 1.0259 0.040 Uiso calc PR 0.50 B -1
    C C7 0.690(2) 0.688(5) 0.860(2) 0.031(3) Uani d PGDU 0.50 B -1
    H H7 0.8057 0.6562 0.8892 0.038 Uiso calc PR 0.50 B -1
    N N1' 0.670(2) 0.695(4) 0.7318(14) 0.0231(17) Uani d PGD 0.50 B -2
    C C5' 0.477(3) 0.749(2) 0.7430(16) 0.0216(14) Uani d PGD 0.50 B -2
    N N2' 0.3852(8) 0.7552(19) 0.869(2) 0.0250(13) Uani d PGD 0.50 B -2
    C C6' 0.523(3) 0.705(4) 0.9363(7) 0.034(2) Uani d PGD 0.50 B -2
    H H6' 0.4993 0.6975 1.0272 0.040 Uiso calc PR 0.50 B -2
    C C7' 0.6988(18) 0.668(5) 0.851(2) 0.031(3) Uani d PGD 0.50 B -2
    H H7' 0.8213 0.6300 0.8718 0.038 Uiso calc PR 0.50 B -2
    C C8 0.3963(5) 0.7903(4) 0.6307(4) 0.0303(11) Uani d D 1 . .
    H H8A 0.4926 0.7588 0.5517 0.046 Uiso calc PR 0.50 B -1
    H H8B 0.3380 0.9143 0.6118 0.046 Uiso calc PR 0.50 B -1
    H H8C 0.2937 0.7228 0.6587 0.046 Uiso calc PR 0.50 B -1
    H H8D 0.5010 0.7607 0.5544 0.046 Uiso calc PR 0.50 B -2
    H H8E 0.3388 0.9145 0.6118 0.046 Uiso calc PR 0.50 B -2
    H H8F 0.2953 0.7233 0.6506 0.046 Uiso calc PR 0.50 B -2
    C C9 0.1775(5) 0.8077(4) 0.9104(4) 0.0407(14) Uani d RD 1 . .
    H H9A 0.1131 0.8479 0.8392 0.061 Uiso calc PR 0.50 B -1
    H H9B 0.1463 0.9001 0.9582 0.061 Uiso calc PR 0.50 B -1
    H H9C 0.1311 0.7052 0.9703 0.061 Uiso calc PR 0.50 B -1
    H H9D 0.1199 0.7958 0.8458 0.061 Uiso calc PR 0.50 B -2
    H H9E 0.1428 0.9291 0.9183 0.061 Uiso calc PR 0.50 B -2
    H H9F 0.1271 0.7344 0.9955 0.061 Uiso calc PR 0.50 B -2
loop_
    _atom_site_aniso_label
    _atom_site_aniso_U_11
    _atom_site_aniso_U_22
    _atom_site_aniso_U_33
    _atom_site_aniso_U_12
    _atom_site_aniso_U_13
    _atom_site_aniso_U_23
    P1 0.0225(6) 0.0259(7) 0.0221(6) -0.0038(5) -0.0050(5) -0.0074(5)
    F6 0.0438(18) 0.0321(17) 0.0305(16) -0.0089(14) -0.0136(14) 0.0030(13)
    F4 0.051(2) 0.0294(17) 0.0420(19) 0.0005(14) -0.0048(15) -0.0157(15)
    F5 0.0462(19) 0.046(2) 0.0278(16) -0.0157(15) -0.0126(14) 0.0012(14)
    F3 0.0283(17) 0.060(2) 0.0410(19) -0.0154(15) -0.0101(14) -0.0102(16)
    F2 0.056(2) 0.044(2) 0.050(2) -0.0074(17) -0.0001(17) -0.0294(17)
    F1 0.0302(17) 0.064(2) 0.0415(19) -0.0187(16) -0.0123(14) -0.0048(17)
    C1 0.020(2) 0.030(3) 0.019(2) -0.0075(19) -0.0014(17) -0.0062(19)
    C2 0.022(2) 0.027(3) 0.028(3) -0.0026(19) -0.0044(19) -0.010(2)
    C3 0.017(2) 0.024(2) 0.025(2) 0.0003(18) -0.0121(18) -0.0026(19)
    C4 0.020(2) 0.027(3) 0.031(3) -0.005(2) -0.0047(19) -0.006(2)
    N1 0.020(2) 0.026(3) 0.026(2) -0.010(2) -0.0078(19) -0.0027(18)
    C5 0.022(3) 0.022(2) 0.021(3) -0.009(2) -0.003(2) -0.0026(19)
    N2 0.027(2) 0.025(2) 0.024(3) -0.0109(17) -0.0049(17) -0.003(2)
    C6 0.046(4) 0.042(5) 0.017(2) -0.019(4) -0.010(2) -0.001(2)
    C7 0.035(3) 0.036(7) 0.032(4) -0.014(3) -0.017(3) -0.003(3)
    N1' 0.020(2) 0.026(3) 0.026(2) -0.010(2) -0.0078(19) -0.0027(18)
    C5' 0.022(3) 0.022(2) 0.021(3) -0.009(2) -0.003(2) -0.0026(19)
    N2' 0.027(2) 0.025(2) 0.024(3) -0.0109(17) -0.0049(17) -0.003(2)
    C6' 0.046(4) 0.042(5) 0.017(2) -0.019(4) -0.010(2) -0.001(2)
    C7' 0.035(3) 0.036(7) 0.032(4) -0.014(3) -0.017(3) -0.003(3)
    C8 0.033(3) 0.027(3) 0.034(3) -0.006(2) -0.015(2) -0.004(2)
    C9 0.032(3) 0.042(3) 0.041(3) -0.011(2) 0.008(2) -0.016(3)
loop_
    _geom_bond_atom_site_label_1
    _geom_bond_atom_site_label_2
    _geom_bond_site_symmetry_2
    _geom_bond_distance
    _geom_bond_publ_flag
    P1 F4 . 1.586(3) ?
    P1 F5 . 1.590(3) ?
    P1 F1 . 1.597(3) ?
    P1 F2 . 1.597(3) ?
    P1 F6 . 1.598(3) ?
    P1 F3 . 1.600(3) ?
    C1 C2 . 1.388(7) ?
    C1 C3 2_776 1.393(6) ?
    C1 H1 . 0.9500 ?
    C2 C3 . 1.392(6) ?
    C2 H2 . 0.9500 ?
    C3 C1 2_776 1.393(6) ?
    C3 C4 . 1.514(7) ?
    C4 N1 . 1.449(7) ?
    C4 N1' . 1.452(7) ?
    C4 H4A . 0.9900 ?
    C4 H4B . 0.9900 ?
    C4 H4C . 0.9900 ?
    C4 H4D . 0.9900 ?
    N1 C5 . 1.3500 ?
    N1 C7 . 1.3500 ?
    C5 N2 . 1.3500 ?
    C5 C8 . 1.462(7) ?
    N2 C6 . 1.3500 ?
    N2 C9 . 1.422(6) ?
    C6 C7 . 1.3500 ?
    C6 H6 . 0.9500 ?
    C7 H7 . 0.9500 ?
    N1' C5' . 1.3500 ?
    N1' C7' . 1.3500 ?
    C5' N2' . 1.3500 ?
    C5' C8 . 1.459(7) ?
    N2' C6' . 1.3500 ?
    N2' C9 . 1.428(6) ?
    C6' C7' . 1.3500 ?
    C6' H6' . 0.9500 ?
    C7' H7' . 0.9500 ?
    C8 H8A . 0.9800 ?
    C8 H8B . 0.9800 ?
    C8 H8C . 0.9800 ?
    C8 H8D . 0.9800 ?
    C8 H8E . 0.9800 ?
    C8 H8F . 0.9800 ?
    C9 H9A . 0.9800 ?
    C9 H9B . 0.9800 ?
    C9 H9C . 0.9800 ?
    C9 H9D . 0.9800 ?
    C9 H9E . 0.9800 ?
    C9 H9F . 0.9800 ?
loop_
    _geom_angle_atom_site_label_1
    _geom_angle_atom_site_label_2
    _geom_angle_atom_site_label_3
    _geom_angle_site_symmetry_1
    _geom_angle_site_symmetry_3
    _geom_angle
    _geom_angle_publ_flag
    F4 P1 F5 . . 90.52(18) ?
    F4 P1 F1 . . 90.71(19) ?
    F5 P1 F1 . . 90.42(18) ?
    F4 P1 F2 . . 179.6(2) ?
    F5 P1 F2 . . 89.74(19) ?
    F1 P1 F2 . . 89.58(19) ?
    F4 P1 F6 . . 89.62(18) ?
    F5 P1 F6 . . 179.52(18) ?
    F1 P1 F6 . . 90.04(18) ?
    F2 P1 F6 . . 90.11(18) ?
    F4 P1 F3 . . 89.98(19) ?
    F5 P1 F3 . . 89.90(18) ?
    F1 P1 F3 . . 179.2(2) ?
    F2 P1 F3 . . 89.73(19) ?
    F6 P1 F3 . . 89.64(17) ?
    C2 C1 C3 . 2_776 120.3(4) ?
    C2 C1 H1 . . 119.8 ?
    C3 C1 H1 2_776 . 119.8 ?
    C1 C2 C3 . . 120.7(4) ?
    C1 C2 H2 . . 119.7 ?
    C3 C2 H2 . . 119.7 ?
    C2 C3 C1 . 2_776 119.0(4) ?
    C2 C3 C4 . . 118.2(4) ?
    C1 C3 C4 2_776 . 122.8(4) ?
    N1 C4 C3 . . 110.7(13) ?
    N1' C4 C3 . . 115.8(13) ?
    N1 C4 H4A . . 109.5 ?
    N1' C4 H4A . . 103.2 ?
    C3 C4 H4A . . 109.5 ?
    N1 C4 H4B . . 109.5 ?
    N1' C4 H4B . . 110.3 ?
    C3 C4 H4B . . 109.5 ?
    H4A C4 H4B . . 108.1 ?
    N1 C4 H4C . . 114.7 ?
    N1' C4 H4C . . 108.3 ?
    C3 C4 H4C . . 108.3 ?
    N1 C4 H4D . . 107.2 ?
    N1' C4 H4D . . 108.3 ?
    C3 C4 H4D . . 108.3 ?
    C5 N1 C7 . . 108.0 ?
    C5 N1 C4 . . 120(2) ?
    C7 N1 C4 . . 132(2) ?
    N2 C5 N1 . . 108.0 ?
    N2 C5 C8 . . 119(2) ?
    N1 C5 C8 . . 133(2) ?
    C6 N2 C5 . . 108.0 ?
    C6 N2 C9 . . 121(2) ?
    C5 N2 C9 . . 131(2) ?
    N2 C6 C7 . . 108.0 ?
    N2 C6 H6 . . 126.0 ?
    C7 C6 H6 . . 126.0 ?
    C6 C7 N1 . . 108.0 ?
    C6 C7 H7 . . 126.0 ?
    N1 C7 H7 . . 126.0 ?
    C5' N1' C7' . . 108.0 ?
    C5' N1' C4 . . 131(2) ?
    C7' N1' C4 . . 121(2) ?
    N1' C5' N2' . . 108.0 ?
    N1' C5' C8 . . 122(2) ?
    N2' C5' C8 . . 130(2) ?
    C6' N2' C5' . . 108.0 ?
    C6' N2' C9 . . 132(2) ?
    C5' N2' C9 . . 120(2) ?
    N2' C6' C7' . . 108.0 ?
    N2' C6' H6' . . 126.0 ?
    C7' C6' H6' . . 126.0 ?
    C6' C7' N1' . . 108.0 ?
    C6' C7' H7' . . 126.0 ?
    N1' C7' H7' . . 126.0 ?
    C5' C8 H8A . . 113.7 ?
    C5 C8 H8A . . 109.5 ?
    C5' C8 H8B . . 109.7 ?
    C5 C8 H8B . . 109.5 ?
    H8A C8 H8B . . 109.5 ?
    C5' C8 H8C . . 104.9 ?
    C5 C8 H8C . . 109.5 ?
    H8A C8 H8C . . 109.5 ?
    H8B C8 H8C . . 109.5 ?
    C5' C8 H8D . . 109.5 ?
    C5 C8 H8D . . 105.1 ?
    C5' C8 H8E . . 109.5 ?
    C5 C8 H8E . . 109.2 ?
    H8A C8 H8E . . 109.4 ?
    H8C C8 H8E . . 109.9 ?
    H8D C8 H8E . . 109.5 ?
    C5' C8 H8F . . 109.5 ?
    C5 C8 H8F . . 114.0 ?
    H8A C8 H8F . . 105.3 ?
    H8B C8 H8F . . 109.1 ?
    H8D C8 H8F . . 109.5 ?
    H8E C8 H8F . . 109.5 ?
    N2 C9 H9A . . 109.5 ?
    N2' C9 H9A . . 114.6 ?
    N2 C9 H9B . . 109.5 ?
    N2' C9 H9B . . 108.2 ?
    H9A C9 H9B . . 109.5 ?
    N2 C9 H9C . . 109.5 ?
    N2' C9 H9C . . 105.5 ?
    H9A C9 H9C . . 109.5 ?
    H9B C9 H9C . . 109.5 ?
    N2 C9 H9D . . 105.5 ?
    N2' C9 H9D . . 109.5 ?
    N2 C9 H9E . . 108.2 ?
    N2' C9 H9E . . 109.5 ?
    H9D C9 H9E . . 109.5 ?
    N2 C9 H9F . . 114.6 ?
    N2' C9 H9F . . 109.5 ?
    H9D C9 H9F . . 109.5 ?
    H9E C9 H9F . . 109.5 ?
loop_
    _geom_torsion_atom_site_label_1
    _geom_torsion_atom_site_label_2
    _geom_torsion_atom_site_label_3
    _geom_torsion_atom_site_label_4
    _geom_torsion_site_symmetry_1
    _geom_torsion_site_symmetry_2
    _geom_torsion_site_symmetry_3
    _geom_torsion_site_symmetry_4
    _geom_torsion
    _geom_torsion_publ_flag
    C3 C1 C2 C3 2_776 . . . -0.8(8) ?
    C1 C2 C3 C1 . . . 2_776 0.8(8) ?
    C1 C2 C3 C4 . . . . -179.3(4) ?
    C2 C3 C4 N1 . . . . 180.0(11) ?
    C1 C3 C4 N1 2_776 . . . -0.1(12) ?
    C2 C3 C4 N1' . . . . -175.4(11) ?
    C1 C3 C4 N1' 2_776 . . . 4.5(12) ?
    N1' C4 N1 C5 . . . . -44(19) ?
    C3 C4 N1 C5 . . . . 97.1(15) ?
    N1' C4 N1 C7 . . . .  14E1(2)
                                 ?
    C3 C4 N1 C7 . . . . -80.4(10) ?
    C7 N1 C5 N2 . . . . 0.0 ?
    C4 N1 C5 N2 . . . . -178.0(17) ?
    C7 N1 C5 C8 . . . . 179.9(3) ?
    C4 N1 C5 C8 . . . . 1.9(17) ?
    N1 C5 N2 C6 . . . . 0.0 ?
    C8 C5 N2 C6 . . . . -179.9(2) ?
    N1 C5 N2 C9 . . . . -179.8(3) ?
    C8 C5 N2 C9 . . . . 0.2(4) ?
    C5 N2 C6 C7 . . . . 0.0 ?
    C9 N2 C6 C7 . . . . 179.8(3) ?
    N2 C6 C7 N1 . . . . 0.0 ?
    C5 N1 C7 C6 . . . . 0.0 ?
    C4 N1 C7 C6 . . . . 178(2) ?
    C3 C4 N1' C5' . . . . 87.8(19) ?
    C3 C4 N1' C7' . . . . -81.7(9) ?
    C7' N1' C5' N2' . . . . 0.0 ?
    C4 N1' C5' N2' . . . . -170.5(19) ?
    C7' N1' C5' C8 . . . . 179.9(3) ?
    C4 N1' C5' C8 . . . . 9.4(19) ?
    N1' C5' N2' C6' . . . . 0.0 ?
    C8 C5' N2' C6' . . . . -179.9(3) ?
    N1' C5' N2' C9 . . . . -179.8(3) ?
    C8 C5' N2' C9 . . . . 0.3(4) ?
    C5' N2' C6' C7' . . . . 0.0 ?
    C9 N2' C6' C7' . . . . 179.8(3) ?
    N2' C6' C7' N1' . . . . 0.0 ?
    C5' N1' C7' C6' . . . . 0.0 ?
    C4 N1' C7' C6' . . . . 171.6(18) ?
