# Supplementary material for: 1,1′,2,2′-Tetra­methyl-3,3′-(p-phenyl­enedimethyl­ene)diimidazol-1-ium bis­(hexa­fluoridophosphate)
Source: Acta Crystallogr Sect E Struct Rep Online. 2009 Jul 11;65(Pt 8):o1830. doi: 10.1107/S1600536809026336 (PMC2977199; doi:10.1107/S1600536809026336)
Supplement: Supplementary file 2 [file e-65-o1830-Isup2.hkl]

# 
# h,k,l, Fc-squared, Fo-squared, sigma(Fo-squared) and status flag 
# 
data_I
_shelx_title '  P-1' 
_shelx_refln_list_code          4 
_shelx_F_calc_maximum       93.40 
_exptl_crystal_F_000       298.00 
_reflns_d_resolution_high  0.7697 
 
loop_ 
 _symmetry_equiv_pos_as_xyz 
 'x, y, z' 
 '-x, -y, -z' 
 
_cell_length_a     7.3808 
_cell_length_b     8.2169 
_cell_length_c    11.0553 
_cell_angle_alpha  73.435 
_cell_angle_beta   71.173 
_cell_angle_gamma  73.897 
 
_shelx_F_squared_multiplier     1.000 
 
loop_ 
 _refln_index_h 
 _refln_index_k 
 _refln_index_l 
 _refln_F_squared_calc 
 _refln_F_squared_meas 
 _refln_F_squared_sigma 
 _refln_observed_status 
   1   0   0      415.65      416.85      8.14 o 
   2   0   0      790.37      587.50     15.13 o 
   3   0   0        6.86       24.88      5.25 o 
   4   0   0      120.85       91.89      5.65 o 
   5   0   0      375.81      356.28     11.68 o 
   6   0   0        0.08        6.36      3.95 o 
   7   0   0        0.79        1.14      6.80 o 
   8   0   0        0.70       -1.71      5.49 o 
  -8   1   0       13.21       13.92      6.29 o 
  -7   1   0        5.65        7.61      5.08 o 
  -6   1   0      210.83      192.04      9.63 o 
  -5   1   0      347.29      290.47     10.60 o 
  -4   1   0       47.69       84.40      8.82 o 
  -3   1   0      258.69      258.63      9.72 o 
  -2   1   0       86.21       94.25      3.80 o 
  -1   1   0     4601.20     4550.32     62.07 o 
   0   1   0      268.14      250.60      4.47 o 
   1   1   0     2425.85     2366.03     31.63 o 
   2   1   0      563.36      424.79      7.14 o 
   3   1   0      941.99      870.09     12.06 o 
   4   1   0     1846.36     1860.46     23.85 o 
   5   1   0       80.33       84.96      3.95 o 
   6   1   0       83.39       57.38      6.33 o 
   7   1   0       35.70       36.60      6.41 o 
   8   1   0        9.12        7.47      5.66 o 
   9   1   0        0.01        4.42      6.77 o 
  -8   2   0       38.18       37.60      7.90 o 
  -7   2   0        5.29        4.20      5.61 o 
  -6   2   0       92.11       98.45     15.53 o 
  -5   2   0       15.09       12.42      3.98 o 
  -4   2   0      128.36      117.13      6.27 o 
  -3   2   0        7.65       12.99      3.07 o 
  -2   2   0      327.73      415.69      8.38 o 
  -1   2   0       12.30       12.71      2.24 o 
   0   2   0     8722.65     7971.36    148.81 o 
   1   2   0     4935.69     4713.23     65.66 o 
   2   2   0       27.15       39.26      2.39 o 
   3   2   0      348.89      334.69      6.77 o 
   4   2   0      110.94       97.67      3.91 o 
   5   2   0      388.25      351.45      8.52 o 
   6   2   0       13.13        9.70      4.40 o 
   7   2   0      130.92      141.69     10.06 o 
   8   2   0       15.58       10.16     15.61 o 
   9   2   0       62.40       73.31     16.43 o 
  -7   3   0       28.78       21.14     10.00 o 
  -6   3   0       74.78       65.97      7.18 o 
  -5   3   0      320.70      283.82     11.01 o 
  -4   3   0        9.25        8.24      3.32 o 
  -3   3   0        1.08        1.17      2.59 o 
  -2   3   0       58.90       70.17      4.13 o 
  -1   3   0        3.12        5.09      3.15 o 
   0   3   0       48.53       38.05      3.71 o 
   1   3   0      490.78      503.39      9.13 o 
   2   3   0      157.65      260.02     22.55 o 
   3   3   0      146.36      143.07      8.12 o 
   4   3   0     1072.51     1000.02     16.51 o 
   5   3   0       55.25       53.85      3.70 o 
   6   3   0       24.48       19.02      5.02 o 
   7   3   0      105.63       82.86      8.50 o 
   8   3   0        5.42       13.07      6.23 o 
   9   3   0        8.79        1.49      7.15 o 
  -6   4   0        0.18        0.82      6.07 o 
  -5   4   0       19.12       19.09      6.36 o 
  -4   4   0       15.09       13.63      4.25 o 
  -3   4   0       43.79       65.01      4.79 o 
  -1   4   0       56.39       73.68      5.92 o 
   0   4   0      228.51      172.61      7.17 o 
   1   4   0      201.44      202.95      5.53 o 
   2   4   0       26.79       34.16      2.65 o 
   3   4   0      255.33      244.26      9.54 o 
   4   4   0       10.22       13.29      3.13 o 
   5   4   0        0.97       -1.02      2.09 o 
   6   4   0       76.32       84.74      4.68 o 
   7   4   0        8.99       11.40      6.22 o 
   8   4   0        1.27        0.99      5.65 o 
  -5   5   0       96.80       82.15      9.94 o 
  -4   5   0       47.60       41.00      6.15 o 
  -3   5   0       74.14       78.99      6.41 o 
  -2   5   0      264.88      307.06      8.68 o 
  -1   5   0       11.55        1.67      5.77 o 
   0   5   0      404.76      411.77     12.53 o 
   1   5   0       75.78       73.85      6.46 o 
   2   5   0      314.60      303.78      7.44 o 
   3   5   0        2.49        5.34      2.90 o 
   4   5   0      149.83      126.44      6.78 o 
   5   5   0      133.94      129.23      7.23 o 
   6   5   0       12.67        9.70      3.59 o 
   7   5   0        6.60       14.39     10.30 o 
   8   5   0        0.05       -6.06      9.82 o 
  -4   6   0       10.98       11.68      5.27 o 
  -3   6   0        2.76       -1.61      4.62 o 
  -2   6   0        5.90        9.41      3.61 o 
  -1   6   0      403.29      377.33     13.51 o 
   0   6   0      268.28      297.88     11.26 o 
   1   6   0      920.36      868.56     21.57 o 
   2   6   0      221.59      298.73     18.44 o 
   3   6   0       22.11       24.84      4.57 o 
   4   6   0       20.67       19.14      7.59 o 
   5   6   0       11.33       10.37      4.21 o 
   6   6   0        0.63        3.35      4.18 o 
   7   6   0       21.40       20.74     11.11 o 
   8   6   0        8.22      -13.73      9.15 o 
  -3   7   0        0.02       -6.01      4.81 o 
  -2   7   0       78.80      181.69     10.89 o 
  -1   7   0      347.53      338.02     21.63 o 
   0   7   0      570.52      576.27     28.65 o 
   1   7   0      181.67      158.39     15.75 o 
   2   7   0        6.82       16.92      9.76 o 
   3   7   0      150.76      160.77     15.98 o 
   4   7   0        8.32        7.06     10.21 o 
   5   7   0      199.49      189.74     12.05 o 
   6   7   0       14.93        6.59      4.95 o 
   7   7   0        1.12        1.72     10.64 o 
  -3   8   0        2.21       15.85     12.65 o 
  -2   8   0       49.67       52.87     15.02 o 
  -1   8   0       68.23       98.92     16.80 o 
   0   8   0       99.36      101.45     16.96 o 
   1   8   0       52.35       68.74     14.75 o 
   2   8   0      423.04      406.45     25.45 o 
   3   8   0       18.77       26.65     12.22 o 
   4   8   0      198.87      179.05     20.62 o 
   5   8   0        7.46       15.62      9.96 o 
   6   8   0        0.31        0.28      9.39 o 
  -2   9   0        2.09       11.43     14.06 o 
  -1   9   0       59.92       60.47     16.65 o 
   0   9   0        2.93        8.73     13.00 o 
   1   9   0       30.70       35.56     14.32 o 
   2   9   0       25.43       37.55     14.59 o 
   3   9   0       73.63       70.04     17.48 o 
   4   9   0        9.60        0.29     12.53 o 
   5   9   0       62.55       75.93     15.70 o 
   0  10   0        6.35       -2.59     14.04 o 
   1  10   0        1.47       14.90     14.52 o 
   2  10   0       49.96       68.17     18.01 o 
   3  10   0       13.09       17.30     15.25 o 
  -5  -9   1       13.16        0.92     12.04 o 
  -4  -9   1       73.54       61.95     17.25 o 
  -3  -9   1        5.36        4.35     13.49 o 
  -2  -9   1        5.36       -4.29     12.79 o 
  -1  -9   1        0.15      -10.36     12.47 o 
   0  -9   1        0.24        0.28     13.09 o 
   1  -9   1        1.73        6.76     13.69 o 
   2  -9   1        0.20       -4.42     14.12 o 
  -6  -8   1        0.95       13.17     11.14 o 
  -5  -8   1       39.06       36.75     12.88 o 
  -4  -8   1        0.00      -11.12      9.31 o 
  -3  -8   1      122.12      159.95     19.93 o 
  -2  -8   1       35.85       44.87     14.21 o 
  -1  -8   1       33.18       28.52     13.21 o 
   0  -8   1       59.38       52.21     15.09 o 
   1  -8   1       54.86       48.06     15.34 o 
   2  -8   1        0.04       -6.71     11.93 o 
   3  -8   1        0.96       -8.05     12.08 o 
  -7  -7   1       31.18       36.39     14.14 o 
  -6  -7   1       28.01       19.74     10.60 o 
  -5  -7   1       29.69       27.38     10.76 o 
  -4  -7   1      165.62      172.15     17.25 o 
  -3  -7   1      120.35      126.95     15.92 o 
  -2  -7   1      133.48      139.84     16.70 o 
  -1  -7   1       58.70       61.29     13.66 o 
   0  -7   1      264.94      258.99     19.48 o 
   1  -7   1       54.40       73.84     14.90 o 
   2  -7   1        9.65        8.72      4.60 o 
   3  -7   1       37.73       33.84     12.33 o 
   4  -7   1        1.90       -0.15     12.14 o 
  -7  -6   1       93.38       85.82     15.96 o 
  -6  -6   1       33.93       34.14     11.77 o 
  -5  -6   1       39.30       54.79     10.99 o 
  -4  -6   1      150.76      137.21     15.01 o 
  -3  -6   1      112.22      113.73     13.86 o 
  -2  -6   1       68.29       91.77     13.24 o 
  -1  -6   1        7.99        8.53      4.59 o 
   0  -6   1      283.11      266.56     11.08 o 
   1  -6   1        6.86        2.68      4.90 o 
   2  -6   1      295.50      269.05      8.72 o 
   3  -6   1        0.68        0.97      3.66 o 
   4  -6   1       72.09       77.06     20.63 o 
  -8  -5   1       90.24       83.94     15.33 o 
  -7  -5   1       97.16      133.37     22.43 o 
  -6  -5   1        8.09       -3.47      7.30 o 
  -4  -5   1       62.31       54.51      5.33 o 
  -3  -5   1       58.91       58.08      4.01 o 
  -2  -5   1       45.67       57.06      5.22 o 
  -1  -5   1       66.69      146.53      8.94 o 
   0  -5   1       12.98       10.07      4.08 o 
   1  -5   1      368.60      374.06     12.98 o 
   2  -5   1       19.69       22.47      4.04 o 
   3  -5   1       79.69       75.75      5.56 o 
   4  -5   1       41.04       51.03      9.23 o 
  -8  -4   1       24.37       35.40      7.89 o 
  -7  -4   1       32.80       43.47      7.42 o 
  -6  -4   1       18.30       14.13      4.87 o 
  -5  -4   1      219.89      248.02      6.77 o 
  -4  -4   1      342.78      306.39     10.93 o 
  -3  -4   1        4.41       29.73      3.66 o 
  -2  -4   1      105.44       95.18      5.43 o 
  -1  -4   1        1.92        1.82      3.95 o 
   0  -4   1      141.93      153.06     11.71 o 
   1  -4   1       36.25       44.18      5.30 o 
   2  -4   1        5.43        4.08      2.48 o 
   3  -4   1       40.34       40.92      6.63 o 
   4  -4   1       14.42       14.42      8.34 o 
   5  -4   1       77.47       74.67      8.44 o 
  -8  -3   1        3.63       -3.32      5.49 o 
  -7  -3   1       18.43       12.28      5.41 o 
  -6  -3   1      212.74      189.74     19.90 o 
  -5  -3   1      613.95      611.11     10.79 o 
  -4  -3   1       29.02       40.97      2.89 o 
  -3  -3   1      178.47      166.31      6.16 o 
  -2  -3   1       98.54       86.85      4.59 o 
  -1  -3   1     1752.08     1758.31     36.89 o 
   0  -3   1      363.03      334.83      9.86 o 
   1  -3   1       94.52       83.95      7.55 o 
   2  -3   1      779.92      793.57     16.76 o 
   3  -3   1      232.10      226.62      9.90 o 
   4  -3   1       79.41       46.94      5.22 o 
   5  -3   1        6.44       -0.43      2.52 o 
   6  -3   1      194.73      198.06      9.54 o 
  -8  -2   1        4.97        4.42      6.21 o 
  -7  -2   1       18.92       19.54      6.19 o 
  -6  -2   1       14.12       30.88      5.57 o 
  -5  -2   1      113.74      125.64      4.23 o 
  -4  -2   1       52.42       63.04      4.30 o 
  -3  -2   1        2.54        7.57      1.66 o 
  -2  -2   1       54.71       58.71      3.22 o 
  -1  -2   1      365.05      368.53     39.34 o 
   0  -2   1       64.05       73.61      5.73 o 
   1  -2   1        3.10        5.60      4.09 o 
   2  -2   1      228.83      232.30      6.79 o 
   3  -2   1      813.66      828.38     14.49 o 
   4  -2   1       38.16       46.85      5.32 o 
   5  -2   1       84.93       87.79      8.91 o 
   6  -2   1       22.91       14.86      6.56 o 
   7  -2   1       28.53       22.41      5.93 o 
  -8  -1   1        0.19       -1.91      5.32 o 
  -7  -1   1        6.01       -1.20      6.08 o 
  -6  -1   1       82.62       89.92      7.72 o 
  -5  -1   1       48.63       51.07     13.06 o 
  -4  -1   1      377.11      383.21      6.68 o 
  -3  -1   1       10.64        6.55      1.32 o 
  -2  -1   1      420.27      439.62      6.62 o 
  -1  -1   1       41.78       33.81     11.31 o 
   0  -1   1      794.90      786.02     22.18 o 
   1  -1   1     1349.30     1356.15     51.18 o 
   2  -1   1     1082.40     1140.85     17.40 o 
   3  -1   1        3.03       -0.02      1.16 o 
   4  -1   1        5.70        9.62      2.56 o 
   5  -1   1      125.97      160.59      7.55 o 
   6  -1   1      185.49      194.65      9.15 o 
   7  -1   1        0.60       -1.69      4.18 o 
   8  -1   1       42.11       53.21     10.45 o 
  -8   0   1       13.46       18.70      8.04 o 
  -7   0   1       55.71       56.38      7.38 o 
  -6   0   1       18.21       38.59      6.00 o 
  -5   0   1      221.16      248.23     10.10 o 
  -4   0   1       78.58       86.01      3.15 o 
  -3   0   1       23.36       24.69      3.32 o 
  -2   0   1      107.55       86.36      4.76 o 
  -1   0   1     5012.50     4894.28     78.88 o 
   0   0   1        9.06        8.62      0.92 o 
   1   0   1     1226.11     1253.22     17.90 o 
   2   0   1      916.99      914.11     31.36 o 
   3   0   1      110.76       84.71      4.39 o 
   4   0   1      126.06      120.98     22.59 o 
   5   0   1      436.29      453.97     12.90 o 
   6   0   1       22.31       13.15      4.16 o 
   7   0   1       32.56       36.05      5.92 o 
   8   0   1       69.63       88.77      9.02 o 
   9   0   1       31.01       34.94      7.89 o 
  -8   1   1       39.26       36.14      7.74 o 
  -7   1   1       26.70       22.07      7.70 o 
  -6   1   1      367.15      284.48     30.78 o 
  -5   1   1      213.40      246.73      9.94 o 
  -4   1   1      944.51      926.70     20.57 o 
  -3   1   1        1.13        4.48      5.02 o 
  -2   1   1       47.75       79.60      4.76 o 
  -1   1   1      283.76      284.19      5.54 o 
   0   1   1        0.07        0.28      1.15 o 
   1   1   1       26.59       38.34      2.26 o 
   2   1   1     1088.14     1053.43     13.66 o 
   3   1   1      781.93      777.58     13.69 o 
   4   1   1      769.91      787.63     11.77 o 
   5   1   1      847.01      846.94     14.50 o 
   6   1   1       44.38       39.84      3.46 o 
   7   1   1       34.41       36.16      6.13 o 
   8   1   1        2.86        3.03      5.33 o 
   9   1   1       47.51       54.68      8.82 o 
  -8   2   1        4.89       -7.25     12.57 o 
  -7   2   1      103.64      132.14     11.83 o 
  -6   2   1        8.03        1.10      4.69 o 
  -5   2   1      608.29      673.55     26.99 o 
  -4   2   1      143.95      143.43      7.10 o 
  -3   2   1      119.30      140.49      6.55 o 
  -2   2   1       26.74       31.15      2.82 o 
  -1   2   1      546.68      528.20     11.35 o 
   0   2   1     1194.92     1122.13     20.04 o 
   1   2   1      182.93      160.93      5.02 o 
   2   2   1      215.05      211.28      6.11 o 
   3   2   1      142.46      169.44      4.70 o 
   4   2   1     1095.80     1108.58     15.73 o 
   5   2   1       99.31       97.94      5.69 o 
   6   2   1       50.16       58.16      6.11 o 
   7   2   1       11.43        7.26      4.85 o 
   8   2   1      206.63      205.52     14.51 o 
   9   2   1        0.37        1.38      6.24 o 
  -7   3   1        1.93       24.59      6.91 o 
  -6   3   1       60.91       37.75      6.43 o 
  -5   3   1      551.30      531.32     15.69 o 
  -4   3   1      386.49      354.57      9.34 o 
  -3   3   1      168.22      165.60      6.83 o 
  -2   3   1      188.91      208.35      7.21 o 
   0   3   1      498.67      507.45      9.20 o 
   1   3   1     2891.70     2942.36     62.34 o 
   2   3   1      351.29      383.23      9.51 o 
   3   3   1       22.98       47.84      3.78 o 
   4   3   1       69.54       88.68      4.64 o 
   5   3   1      729.85      715.04     12.02 o 
   6   3   1       45.46       56.52      3.76 o 
   7   3   1      202.47      194.60     10.73 o 
   8   3   1        1.74        2.86      5.40 o 
   9   3   1       11.12       14.94      7.38 o 
  -7   4   1        5.66       12.61      8.67 o 
  -6   4   1      144.66      137.32     12.75 o 
  -5   4   1       69.10       81.21      9.61 o 
  -4   4   1       82.09      103.66     11.74 o 
  -3   4   1        3.83       14.97      3.77 o 
  -2   4   1       19.23       20.05      3.82 o 
  -1   4   1        3.03        4.12      3.13 o 
   0   4   1      123.98      133.95      4.59 o 
   1   4   1       13.52        6.59      2.59 o 
   2   4   1     1492.06     1378.46     26.47 o 
   3   4   1       23.36       30.95      4.44 o 
   4   4   1       21.18       47.79      6.41 o 
   5   4   1        2.22       -1.34      2.50 o 
   6   4   1       98.26       77.03      7.07 o 
   7   4   1       79.86       73.38      7.92 o 
   8   4   1       52.14       60.19     14.75 o 
   9   4   1       61.81       72.48     10.03 o 
  -6   5   1        6.68       12.28      7.56 o 
  -5   5   1       40.28       24.25      7.47 o 
  -4   5   1        1.52        6.20      5.66 o 
  -3   5   1        5.36       21.47      4.74 o 
  -2   5   1        0.19       -0.55      3.47 o 
  -1   5   1      510.71      514.58     14.88 o 
   0   5   1      121.95      110.86      6.18 o 
   1   5   1      701.54      689.67     13.29 o 
   2   5   1      869.11      952.96     20.66 o 
   3   5   1       21.07       23.58      2.41 o 
   4   5   1        0.01       -0.78      3.75 o 
   5   5   1        0.77       -4.34      2.90 o 
   6   5   1        0.37       -2.06      3.11 o 
   7   5   1       18.23        5.44      8.34 o 
   8   5   1       93.85       95.37     16.07 o 
  -5   6   1       21.59       13.74      7.50 o 
  -4   6   1       13.47        7.60      6.15 o 
  -3   6   1       12.86       25.81      5.55 o 
  -2   6   1        0.52       -5.52      3.68 o 
  -1   6   1        4.88       -1.42      7.98 o 
   0   6   1      410.46      393.75     12.62 o 
   1   6   1       30.05       24.58      4.48 o 
   2   6   1        1.08        4.34      3.49 o 
   3   6   1       19.89       20.69      4.42 o 
   4   6   1        6.30       -4.84      3.23 o 
   5   6   1        0.55       -0.34      3.66 o 
   6   6   1       36.59       70.83     12.12 o 
   7   6   1        4.56       15.54     10.45 o 
   8   6   1       13.49        8.42     10.64 o 
  -4   7   1       27.80       38.88      8.53 o 
  -3   7   1        9.89       30.59     12.83 o 
  -2   7   1        0.31       -6.84      4.56 o 
  -1   7   1      184.24      179.46     16.36 o 
   0   7   1        9.99       -2.73      9.29 o 
   1   7   1       88.63       92.13     13.79 o 
   2   7   1        7.12        8.22      4.35 o 
   3   7   1      102.79       89.41     14.49 o 
   4   7   1      309.72      318.09     12.15 o 
   5   7   1        9.50        3.91      4.71 o 
   6   7   1        8.08       14.90      5.22 o 
   8   7   1      119.88       93.85     17.74 o 
  -3   8   1        2.63       15.46     12.83 o 
  -2   8   1        0.02       -3.29      5.31 o 
  -1   8   1        0.04       -9.20     10.39 o 
   0   8   1        6.04       -6.54      9.74 o 
   1   8   1       72.94       66.61     14.86 o 
   2   8   1       37.76       48.96     13.34 o 
   3   8   1      347.59      314.82     22.60 o 
   4   8   1        9.78       15.07      5.51 o 
   5   8   1       35.19       38.56     11.51 o 
   6   8   1        3.31        5.56      5.46 o 
   7   8   1       28.85       36.25     11.45 o 
  -2   9   1       61.66      102.51     18.96 o 
  -1   9   1        9.33       16.47      6.67 o 
   0   9   1       24.30       18.24     13.33 o 
   1   9   1        4.11        9.29     11.74 o 
   2   9   1        9.27       13.82     11.90 o 
   3   9   1       18.19       26.23     13.59 o 
   4   9   1      124.06      127.84     19.56 o 
   5   9   1       38.60       55.70     14.35 o 
   6   9   1       28.81       22.07     12.24 o 
   0  10   1        0.31      -11.33     12.34 o 
   1  10   1        7.53       -5.33     13.22 o 
   2  10   1        4.66        9.02     13.16 o 
   3  10   1       17.91       27.72     15.37 o 
   4  10   1       52.75       44.31     17.16 o 
  -4  -9   2        8.14       -6.67     14.08 o 
  -3  -9   2       44.25       46.91     17.21 o 
  -2  -9   2        2.13        9.93     14.86 o 
  -1  -9   2       14.91       22.30     14.86 o 
   0  -9   2        2.61        8.42     13.97 o 
   1  -9   2        5.10       12.86     15.24 o 
  -5  -8   2        2.69        6.09      9.53 o 
  -4  -8   2       14.53       22.35     12.20 o 
  -3  -8   2        1.43       10.07     11.58 o 
  -2  -8   2       18.50       13.61     12.39 o 
  -1  -8   2        4.47       -5.39     11.61 o 
   0  -8   2       34.04       33.83     14.04 o 
   1  -8   2       11.05       26.17     13.71 o 
   2  -8   2        7.78       -0.56     12.53 o 
   3  -8   2       93.44       76.60     18.26 o 
  -6  -7   2        3.92       -2.98      9.24 o 
  -5  -7   2        0.39        4.34      8.60 o 
  -4  -7   2        0.08        9.86      9.29 o 
  -3  -7   2      176.97      165.81     18.80 o 
  -2  -7   2        6.83       13.18     11.05 o 
  -1  -7   2       66.91       79.12     14.66 o 
   0  -7   2      163.50      188.75     19.86 o 
   1  -7   2       15.34       14.59     11.80 o 
   2  -7   2      305.54      290.46     13.99 o 
   3  -7   2       26.00       24.15      9.97 o 
   4  -7   2        0.99        0.06      7.47 o 
  -7  -6   2        7.41        1.89     11.27 o 
  -6  -6   2       59.33       86.48     14.68 o 
  -5  -6   2       10.41        9.65      5.84 o 
  -4  -6   2      149.48      145.85     14.28 o 
  -3  -6   2        8.09        8.07      8.43 o 
  -2  -6   2        3.83        4.76      4.91 o 
  -1  -6   2       93.16       94.53      7.81 o 
   0  -6   2        6.67        2.88      4.76 o 
   1  -6   2     1082.41     1033.58     27.19 o 
   2  -6   2       29.92       31.53      5.73 o 
   3  -6   2      263.32      257.82     15.63 o 
   4  -6   2       13.52       -1.15      7.47 o 
   5  -6   2       29.15       54.71     10.41 o 
  -7  -5   2        4.95        5.81      6.11 o 
  -6  -5   2        7.09       18.84      5.61 o 
  -5  -5   2       63.78       58.12      7.92 o 
  -4  -5   2      228.72      196.25      9.28 o 
  -3  -5   2       69.97       66.23      7.64 o 
  -2  -5   2       46.26       42.96      5.27 o 
  -1  -5   2       21.81       15.15      4.38 o 
   0  -5   2      525.04      510.27     15.42 o 
   1  -5   2       10.35       10.34      4.74 o 
   2  -5   2      482.85      450.42     10.92 o 
   3  -5   2      101.32      103.14     17.78 o 
   4  -5   2       61.08       49.08      8.68 o 
   5  -5   2       88.04       96.04     11.06 o 
  -8  -4   2       18.37       14.39      7.46 o 
  -7  -4   2        1.45       -3.19      5.21 o 
  -6  -4   2       42.90       57.49      7.34 o 
  -5  -4   2      488.88      447.47     12.27 o 
  -4  -4   2      217.46      215.54      7.94 o 
  -3  -4   2      141.36      117.80     10.55 o 
  -2  -4   2        0.01        5.68      3.23 o 
  -1  -4   2       75.78      149.71      8.85 o 
   0  -4   2      213.48      201.62      8.52 o 
   1  -4   2      338.35      291.55     14.26 o 
   2  -4   2       45.49       44.94      4.18 o 
   3  -4   2       40.81       40.87      4.52 o 
   4  -4   2      289.67      282.96     12.16 o 
   5  -4   2      121.49      122.34     15.28 o 
  -8  -3   2       37.65       49.64      8.83 o 
  -7  -3   2       11.78        4.76      5.50 o 
  -6  -3   2        9.30       11.41      4.84 o 
  -5  -3   2      112.27      131.36      8.68 o 
  -4  -3   2      270.80      296.62     12.03 o 
  -3  -3   2        1.70        4.09      2.43 o 
  -2  -3   2        0.28       -0.28      2.05 o 
  -1  -3   2       32.02       57.49      4.69 o 
   0  -3   2      484.56      492.00     17.54 o 
   2  -3   2       46.69       45.09      3.71 o 
   3  -3   2        4.41        4.15      2.60 o 
   4  -3   2        6.56        4.43      3.18 o 
   5  -3   2       83.08       84.44      6.76 o 
  -8  -2   2        1.03        0.04      6.19 o 
  -7  -2   2       11.89       13.93      5.81 o 
  -6  -2   2      151.66      162.20     10.34 o 
  -5  -2   2       32.89       44.29      6.42 o 
  -4  -2   2        0.02        4.34      2.26 o 
  -3  -2   2       41.17       49.79      7.05 o 
  -2  -2   2       35.64       70.54      5.03 o 
  -1  -2   2       20.18       33.47      4.31 o 
   0  -2   2      729.01      592.83     19.28 o 
   2  -2   2      202.53      220.15     19.82 o 
   3  -2   2       24.40       28.80      9.44 o 
   4  -2   2        5.33        7.61      2.48 o 
   5  -2   2       18.79       16.26      3.17 o 
   6  -2   2       24.91       24.95      4.84 o 
  -8  -1   2        3.17        5.14      6.23 o 
  -7  -1   2        0.07       -1.30      4.76 o 
  -6  -1   2       28.33       35.83      6.01 o 
  -5  -1   2       11.98       17.19      4.35 o 
  -4  -1   2       40.18       32.95      3.10 o 
  -3  -1   2       28.68       39.42      3.36 o 
  -2  -1   2       34.43       26.20      2.52 o 
  -1  -1   2      318.99      300.42      7.65 o 
   0  -1   2      781.12      728.01     13.75 o 
   2  -1   2      137.90      135.96      3.53 o 
   3  -1   2       60.64       74.06      5.96 o 
   4  -1   2       30.17       32.60      3.10 o 
   5  -1   2       67.11       90.59     16.86 o 
   6  -1   2        1.12        0.23      2.99 o 
   7  -1   2       21.27       12.78     10.51 o 
  -8   0   2       47.51       53.64      8.84 o 
  -7   0   2       19.45       18.20      6.00 o 
  -6   0   2       14.74       30.01      5.61 o 
  -5   0   2      144.45      145.14     13.85 o 
  -4   0   2       13.87       24.71     12.87 o 
  -3   0   2      257.45      282.33     14.52 o 
  -2   0   2     1377.72     1514.73     27.97 o 
  -1   0   2        1.02       -1.42      1.71 o 
   0   0   2     3237.23     2964.78     40.90 o 
   1   0   2     3841.27     5516.46    143.33 o 
   2   0   2     3481.22     3379.78     46.94 o 
   3   0   2      664.93      733.98     12.57 o 
   4   0   2      458.72      399.32     11.93 o 
   5   0   2      110.34       92.01      4.99 o 
   6   0   2        0.04        0.98      3.00 o 
   7   0   2        0.02       -1.50      3.83 o 
   8   0   2        0.49        6.71      4.75 o 
  -8   1   2       42.75       43.25      8.67 o 
  -7   1   2        9.96       13.61      6.07 o 
  -6   1   2        7.04        6.97      4.88 o 
  -5   1   2      356.43      283.96     19.68 o 
  -4   1   2      104.66       92.90      6.55 o 
  -3   1   2        0.06        7.25      2.94 o 
  -2   1   2       13.53        7.84      2.65 o 
  -1   1   2      722.75      701.55      9.20 o 
   0   1   2      835.34      803.86     11.56 o 
   1   1   2     6186.54     5395.78    199.73 o 
   2   1   2      111.18       96.73      4.74 o 
   3   1   2      613.21      555.95     10.56 o 
   4   1   2     1951.51     1899.78     29.44 o 
   5   1   2      634.01      688.49     21.71 o 
   6   1   2      233.46      222.37      6.84 o 
   7   1   2       11.44       13.11      4.69 o 
   8   1   2       22.42       27.15      6.32 o 
   9   1   2        9.55        7.29      6.09 o 
  -7   2   2        0.41        4.12      5.66 o 
  -6   2   2      163.40      176.40     10.09 o 
  -5   2   2        8.37        6.70      4.36 o 
  -4   2   2      930.37      950.62     21.79 o 
  -3   2   2       21.79       18.11      3.79 o 
  -2   2   2       83.03       71.89      3.74 o 
  -1   2   2       13.31        6.97      1.57 o 
   0   2   2      995.51      934.63     17.10 o 
   1   2   2     2908.97     2816.80     40.01 o 
   2   2   2       44.87       36.70      2.48 o 
   3   2   2     2097.38     2044.42     30.42 o 
   4   2   2       40.62       44.22      3.12 o 
   5   2   2     1986.54     1865.35     27.51 o 
   6   2   2        0.32        2.66      2.29 o 
   7   2   2       49.23       64.16      8.09 o 
   8   2   2        0.19       -4.36      4.59 o 
   9   2   2       13.58       32.60      7.20 o 
  -7   3   2        8.90        1.42      6.02 o 
  -6   3   2       40.30       40.53      6.69 o 
  -5   3   2      606.51      539.81     16.68 o 
  -4   3   2       40.24       37.63      5.44 o 
  -3   3   2      459.84      408.75      9.60 o 
  -2   3   2      426.21      385.96     10.42 o 
  -1   3   2      133.77      103.36      3.72 o 
   0   3   2     1514.90     1491.68     26.84 o 
   1   3   2      313.14      283.02      7.72 o 
   2   3   2        0.21        1.86      2.34 o 
   3   3   2       40.90       57.84     12.86 o 
   4   3   2     2391.16     2218.07     40.14 o 
   5   3   2      143.53      135.89      5.17 o 
   6   3   2      223.36      211.91      6.19 o 
   7   3   2       18.57       17.75      5.10 o 
   8   3   2        3.89        9.07      5.43 o 
   9   3   2      143.10      120.48     11.07 o 
  -7   4   2       16.13       30.70      9.44 o 
  -6   4   2      102.45      110.67     12.37 o 
  -5   4   2        5.81        6.94      5.77 o 
  -4   4   2      111.71      134.42     10.30 o 
  -3   4   2       70.19       82.25      7.70 o 
  -2   4   2       20.31       23.52      4.16 o 
  -1   4   2     1329.75     1327.17     26.97 o 
   0   4   2       83.90      116.42      5.43 o 
   1   4   2      502.85      481.74     11.75 o 
   2   4   2      235.91      278.93      8.48 o 
   3   4   2       71.74       75.75      5.05 o 
   4   4   2       32.66       31.64      3.96 o 
   5   4   2      110.56      118.58      7.58 o 
   6   4   2        0.07       -0.93      2.89 o 
   7   4   2        5.41        5.69      3.06 o 
   8   4   2       82.30       89.36     14.85 o 
   9   4   2       16.32       19.10     12.97 o 
  -6   5   2        1.08        2.29      7.08 o 
  -5   5   2        1.77        1.36      6.18 o 
  -4   5   2        9.40        4.58      5.88 o 
  -3   5   2       37.09       31.39      8.85 o 
  -2   5   2      332.62      314.97     10.80 o 
  -1   5   2       11.93       22.56      4.39 o 
   0   5   2      598.18      517.81     15.19 o 
   2   5   2       11.71        7.82      3.28 o 
   3   5   2        1.77       -2.16      2.80 o 
   4   5   2       33.09       30.00      4.33 o 
   5   5   2       61.81       63.16      5.74 o 
   6   5   2       10.21       15.71      4.17 o 
   7   5   2        3.16        3.53      3.45 o 
   8   5   2       13.27        9.91     10.30 o 
   9   5   2       29.66       33.43     14.47 o 
  -5   6   2        1.15        2.75      6.66 o 
  -4   6   2       33.86       29.79      7.73 o 
  -3   6   2        6.97        6.50      8.29 o 
  -2   6   2       19.67       18.88      5.20 o 
  -1   6   2       38.56       49.88      6.06 o 
   0   6   2       14.80        7.08      8.57 o 
   1   6   2       80.96       90.09      9.51 o 
   2   6   2      589.49      586.56     15.39 o 
   3   6   2       18.12        9.92      3.84 o 
   4   6   2      127.17      124.83      7.25 o 
   5   6   2       33.57       33.54      5.06 o 
   6   6   2       92.47       90.25      7.60 o 
   7   6   2        3.81        9.41      4.68 o 
   8   6   2        1.74       -0.44     10.79 o 
  -5   7   2        0.20       -6.84      6.83 o 
  -4   7   2       21.21       13.93      7.61 o 
  -3   7   2       42.68       53.56      7.29 o 
  -2   7   2        5.61       -2.11      7.62 o 
  -1   7   2       27.21       30.26      5.95 o 
   0   7   2        0.04       -8.99      8.52 o 
   2   7   2       94.14       96.81      7.35 o 
   3   7   2      138.36      136.18      8.35 o 
   4   7   2       10.28        1.82      4.20 o 
   5   7   2       77.33       72.61      7.18 o 
   6   7   2       23.21       17.02      5.33 o 
   7   7   2        0.46        6.54      4.95 o 
   8   7   2       26.34       25.13     13.65 o 
  -3   8   2        5.84        2.77      6.97 o 
  -2   8   2        2.41       -3.19      5.43 o 
  -1   8   2        0.11       -3.11      5.16 o 
   0   8   2       13.76       10.80     10.80 o 
   1   8   2       73.06       86.65     15.35 o 
   2   8   2      207.74      191.78     10.10 o 
   3   8   2      167.73      172.36      9.69 o 
   4   8   2      207.19      195.66     10.35 o 
   5   8   2       31.37       44.41      6.87 o 
   6   8   2       14.58        8.39      6.92 o 
   7   8   2        1.55       -2.56      5.21 o 
  -2   9   2       20.89       16.47      7.99 o 
  -1   9   2       78.93       74.31      9.18 o 
   0   9   2        7.35        8.81     12.23 o 
   1   9   2       10.71        8.60     12.09 o 
   2   9   2        3.92        2.25     11.34 o 
   3   9   2       57.60       64.84     15.94 o 
   4   9   2       44.95       39.11     21.84 o 
   5   9   2       99.09       91.18      9.21 o 
   6   9   2       53.67       45.34      9.24 o 
   0  10   2       35.03       43.74     16.42 o 
   1  10   2        0.07       12.89     14.48 o 
   2  10   2       58.36       60.91     17.19 o 
   3  10   2      193.69      230.55     25.38 o 
   4  10   2       15.20       22.97     14.60 o 
   5  10   2       22.44       16.93     13.46 o 
  -3  -9   3        0.00        2.05     15.02 o 
  -2  -9   3       24.83       33.19     16.93 o 
  -1  -9   3        0.45       -6.31     14.26 o 
   0  -9   3        9.55        5.86     14.44 o 
   1  -9   3        8.64       13.02     15.33 o 
  -5  -8   3       10.74       18.39     12.50 o 
  -4  -8   3       17.80       28.14     12.82 o 
  -3  -8   3        1.48       -0.45     12.06 o 
  -2  -8   3        4.93        6.49     12.55 o 
  -1  -8   3        0.08       -3.86     12.15 o 
   0  -8   3       14.02       -7.26     12.58 o 
   1  -8   3       12.41        3.01     13.51 o 
   2  -8   3       13.94        6.16     14.27 o 
   3  -8   3       13.23        4.14     15.24 o 
  -6  -7   3       47.10       49.91     14.99 o 
  -5  -7   3        0.04       -5.50      9.17 o 
  -4  -7   3       25.27       18.49     10.23 o 
  -3  -7   3        7.55        7.78     10.56 o 
  -2  -7   3        1.34        2.26     10.34 o 
  -1  -7   3       40.07       27.25     12.35 o 
   0  -7   3       85.75      114.56     17.85 o 
   1  -7   3      213.92      206.18     13.86 o 
   2  -7   3       17.27       22.69     11.73 o 
   3  -7   3       45.66       35.44      9.31 o 
   4  -7   3        0.00       -7.42      7.97 o 
  -7  -6   3       16.46        9.03     11.53 o 
  -6  -6   3       18.56        4.07     10.34 o 
  -5  -6   3       80.58       77.09     14.10 o 
  -4  -6   3      174.29      167.16     15.62 o 
  -3  -6   3        8.89        6.24      7.97 o 
  -2  -6   3        0.27        4.40      4.89 o 
  -1  -6   3       25.98       21.97     14.66 o 
   0  -6   3      109.89      101.79      9.00 o 
   1  -6   3       62.36       64.27      8.35 o 
   2  -6   3       97.45      100.78     10.21 o 
   3  -6   3       12.68       14.28      7.43 o 
   4  -6   3      144.71      161.87     13.29 o 
   5  -6   3       84.45       82.31     12.02 o 
  -7  -5   3       49.51       50.82      8.99 o 
  -6  -5   3        1.16        9.12      5.54 o 
  -5  -5   3      118.85      111.89      9.28 o 
  -4  -5   3       45.93      173.88     12.21 o 
  -3  -5   3      331.44      289.10     11.43 o 
  -2  -5   3        1.80        9.46      4.22 o 
  -1  -5   3      100.53       96.83      7.70 o 
   0  -5   3       21.47       21.75      7.92 o 
   1  -5   3      583.10      592.04     18.05 o 
   2  -5   3       55.31       56.58      4.97 o 
   3  -5   3       26.81       33.17      9.26 o 
   4  -5   3       23.75       15.77      9.19 o 
   5  -5   3      165.04      176.81     18.83 o 
   6  -5   3       83.94       65.96     14.56 o 
  -7  -4   3       31.61       36.42      7.93 o 
  -6  -4   3      133.53      126.19     10.06 o 
  -5  -4   3       78.37       79.88      7.68 o 
  -4  -4   3      923.74      879.06     23.11 o 
  -3  -4   3      250.91      230.81      6.74 o 
  -2  -4   3       70.02      295.81     10.55 o 
  -1  -4   3       33.51       22.79      4.48 o 
   0  -4   3      541.12      538.89     15.52 o 
   1  -4   3       18.92        3.45      5.25 o 
   2  -4   3       38.06       25.77      3.53 o 
   3  -4   3       35.40       35.62      9.45 o 
   4  -4   3      193.30      177.18     14.97 o 
   5  -4   3      368.27      355.52     22.15 o 
   6  -4   3        3.11       -1.75      9.21 o 
  -8  -3   3       29.81       34.40     11.86 o 
  -7  -3   3        4.51        4.87      5.65 o 
  -6  -3   3        7.09       12.91      5.35 o 
  -5  -3   3        8.26       11.81      6.45 o 
  -4  -3   3      390.77      374.20     10.20 o 
  -3  -3   3      789.96      766.91     15.45 o 
  -2  -3   3      162.60      158.07      4.97 o 
  -1  -3   3      813.60      671.49     16.83 o 
   0  -3   3      763.26      804.83     26.87 o 
   1  -3   3       94.64      121.16      9.41 o 
   2  -3   3        1.47        7.57      2.25 o 
   3  -3   3       16.86       11.47      4.39 o 
   4  -3   3       26.19       33.01      5.05 o 
   5  -3   3        0.00        4.32      7.40 o 
   6  -3   3      194.11      203.81     17.70 o 
  -8  -2   3        2.43       -4.19      6.18 o 
  -7  -2   3        1.84       -1.50      5.13 o 
  -6  -2   3        1.33        1.24      9.03 o 
  -5  -2   3       95.50       90.31      7.65 o 
  -4  -2   3      444.25      441.92     10.67 o 
  -3  -2   3      220.91      227.49      6.87 o 
  -2  -2   3       75.06       66.20      6.27 o 
  -1  -2   3       69.70       62.47      4.96 o 
   0  -2   3      270.36      285.54     12.28 o 
   1  -2   3      278.98      229.74     11.59 o 
   2  -2   3       17.62       21.88      2.17 o 
   3  -2   3      372.40      367.04     16.99 o 
   4  -2   3       11.73        9.81      2.84 o 
   5  -2   3      206.04      193.01      6.57 o 
   6  -2   3       43.12       45.12     10.89 o 
  -8  -1   3        2.17       -0.70      6.57 o 
  -7  -1   3        4.54       -1.16      6.68 o 
  -6  -1   3        0.88       -0.90      6.87 o 
  -5  -1   3       47.33       49.76      6.63 o 
  -4  -1   3        7.82        8.11      3.54 o 
  -3  -1   3      132.59      149.69      6.15 o 
  -2  -1   3      265.83      320.73      7.46 o 
  -1  -1   3        3.67        0.10      2.11 o 
   0  -1   3     3278.78     3131.24     43.78 o 
   1  -1   3       33.90       33.47      5.46 o 
   2  -1   3       38.09       66.11      7.48 o 
   3  -1   3      248.09      271.63      5.85 o 
   4  -1   3      274.39      274.63      6.76 o 
   5  -1   3        1.96        0.47      2.15 o 
   6  -1   3       14.45        7.46      3.19 o 
  -8   0   3       11.68       18.91      7.34 o 
  -7   0   3        6.00        3.45      5.74 o 
  -6   0   3        1.87        3.97      4.63 o 
  -5   0   3      170.41      166.74      9.20 o 
  -4   0   3        5.25       10.67      3.68 o 
  -3   0   3      337.10      292.49      9.72 o 
  -2   0   3      538.90      558.02     13.29 o 
  -1   0   3      141.49      128.96      5.07 o 
   0   0   3      385.62      392.34     13.91 o 
   1   0   3      808.66      849.13     23.25 o 
   2   0   3      594.05      612.52     20.66 o 
   3   0   3      401.82      404.20      8.13 o 
   4   0   3      107.85      102.42      4.63 o 
   5   0   3      150.11      134.96      9.46 o 
   6   0   3      101.63      123.75      8.75 o 
   7   0   3        1.33        5.85      3.42 o 
  -7   1   3        0.38        6.36      6.06 o 
  -6   1   3      127.78      133.80      9.75 o 
  -5   1   3       35.42       37.49      5.62 o 
  -3   1   3      143.41      184.57      7.62 o 
  -2   1   3      307.57      367.92     10.09 o 
  -1   1   3        0.18       -1.46      0.99 o 
   0   1   3     1190.70     1133.51     17.40 o 
   1   1   3       33.71       28.19      3.17 o 
   2   1   3      116.92      137.84     24.46 o 
   3   1   3      157.30      159.85      7.00 o 
   5   1   3      524.37      542.40     11.67 o 
   6   1   3        3.12        0.91      3.09 o 
   7   1   3        0.64       -0.50      3.60 o 
   8   1   3        1.79        3.23      4.79 o 
  -7   2   3       19.55       12.55      6.66 o 
  -6   2   3        0.21        9.99      5.41 o 
  -5   2   3      655.72      651.55     18.64 o 
  -4   2   3      121.49      214.98      9.35 o 
  -3   2   3      116.47      146.31     10.10 o 
  -2   2   3       95.16       99.05      4.10 o 
  -1   2   3        6.12        5.25      1.38 o 
   0   2   3     1548.39     1485.41     35.58 o 
   1   2   3        0.63        1.69      1.65 o 
   2   2   3       77.95       73.82     10.71 o 
   3   2   3        0.23       -0.66      2.49 o 
   4   2   3     1634.53     1547.88     24.63 o 
   5   2   3       37.89       49.50      2.96 o 
   6   2   3      423.71      433.36      9.95 o 
   7   2   3       14.92       20.71      3.68 o 
   8   2   3       15.86       14.86      5.43 o 
   9   2   3       42.37       60.61      8.39 o 
  -7   3   3        0.91       -5.20      5.97 o 
  -6   3   3       99.37       90.58     15.30 o 
  -5   3   3      110.22      104.51      8.45 o 
  -3   3   3      690.46      645.50     13.23 o 
  -2   3   3      106.79       90.32      5.15 o 
  -1   3   3     2377.34     2348.59     32.76 o 
   0   3   3      660.67      617.93     13.01 o 
   1   3   3      199.90      163.90      5.94 o 
   2   3   3       10.74       10.93      3.03 o 
   3   3   3       44.47       62.85      3.47 o 
   4   3   3        0.36       -2.54      4.62 o 
   5   3   3      441.17      418.53     11.78 o 
   6   3   3      113.56      124.82      7.18 o 
   7   3   3       21.32       21.64      3.29 o 
   8   3   3      185.90      201.27     17.61 o 
   9   3   3      177.58      185.80     12.56 o 
  -6   4   3        1.27       -5.98      6.38 o 
  -5   4   3        5.86       12.74      6.32 o 
  -4   4   3      466.64      482.23     19.95 o 
  -3   4   3       44.78       58.69      6.07 o 
  -2   4   3      672.72      740.06     17.86 o 
  -1   4   3        3.81       10.19      4.01 o 
   0   4   3     1564.58     1489.30     27.90 o 
   1   4   3      166.31      131.61      7.59 o 
   2   4   3       15.40       12.93      2.97 o 
   3   4   3        1.45       -0.11      2.43 o 
   4   4   3       70.40       68.43      5.26 o 
   5   4   3      177.38      178.62      7.66 o 
   6   4   3      100.06      128.18      9.90 o 
   7   4   3       72.18       95.81     18.94 o 
   8   4   3       73.26       70.15     13.27 o 
   9   4   3       48.53       50.62     14.90 o 
  -6   5   3        0.01        0.97      7.08 o 
  -5   5   3       90.58       98.56     11.40 o 
  -4   5   3       15.64       41.64      8.18 o 
  -3   5   3        0.41        3.76      5.26 o 
  -2   5   3       37.69       43.87      5.65 o 
  -1   5   3      672.06      609.67     17.87 o 
   0   5   3      408.46      479.57     12.46 o 
   1   5   3      390.13      342.83     10.28 o 
   2   5   3        0.01       -0.74      2.70 o 
   3   5   3       55.61       79.23      5.68 o 
   4   5   3       26.47       24.83      4.21 o 
   5   5   3       12.87       14.76      3.79 o 
   6   5   3        7.53        3.80      3.56 o 
   7   5   3        5.63        4.52      6.19 o 
   8   5   3       57.08       69.78     14.39 o 
   9   5   3        0.01       -8.44      9.90 o 
  -5   6   3        1.36       -5.62      6.80 o 
  -4   6   3        4.90        6.93      7.12 o 
  -3   6   3        1.05        1.90      5.78 o 
  -2   6   3       21.11       28.14      6.20 o 
  -1   6   3       58.37       55.94      6.61 o 
   0   6   3       65.92       90.27      6.38 o 
   1   6   3      161.53      145.89      7.33 o 
   2   6   3       33.56       42.05      4.99 o 
   3   6   3        0.38       -1.49      3.15 o 
   4   6   3        0.07        2.02      3.53 o 
   5   6   3        0.08       -4.79      3.19 o 
   6   6   3        0.46       -5.54      3.70 o 
   7   6   3        1.22        6.57      5.18 o 
   8   6   3        2.89       -7.26      9.53 o 
  -4   7   3       13.74        9.21      7.75 o 
  -3   7   3       69.66       55.14      9.46 o 
  -2   7   3       10.94       14.32      5.63 o 
  -1   7   3        1.91       -0.26      4.97 o 
   0   7   3       54.73       61.86     12.30 o 
   1   7   3       31.96       25.28      6.82 o 
   2   7   3      105.59      126.51      7.92 o 
   3   7   3        0.00        0.70      3.91 o 
   4   7   3      100.72      114.58      9.75 o 
   5   7   3        1.54       -0.99      4.01 o 
   6   7   3        0.12       -1.40      4.08 o 
   7   7   3        0.80        5.95      4.91 o 
  -3   8   3       26.25        6.85      7.70 o 
  -2   8   3        0.11        0.82      5.76 o 
  -1   8   3        1.33       -3.71      5.32 o 
   0   8   3       27.20       26.14     11.75 o 
   1   8   3       49.78       48.39     13.79 o 
   2   8   3       14.32       27.82      5.52 o 
   3   8   3       38.02       34.00      6.09 o 
   4   8   3        9.78        7.85      5.11 o 
   5   8   3       33.56       48.25      9.01 o 
   6   8   3        2.89       -2.54      4.84 o 
   7   8   3        6.57        3.11      5.51 o 
  -2   9   3       31.12       16.97      8.94 o 
  -1   9   3        5.84        9.32      6.52 o 
   0   9   3       43.98       60.96     14.99 o 
   1   9   3        0.24        8.17     11.73 o 
   2   9   3        7.94       -0.46      4.88 o 
   3   9   3       15.53       15.25      6.12 o 
   4   9   3       48.44       52.40      7.67 o 
   5   9   3        1.00       -3.02      5.05 o 
   6   9   3        1.56       -3.36      5.89 o 
   0  10   3        2.91        3.58     13.13 o 
   1  10   3        3.38       -3.28     12.18 o 
   2  10   3        4.99        0.28     12.45 o 
   3  10   3       11.71       22.29     13.87 o 
   4  10   3        4.52        1.26      5.81 o 
   5  10   3        0.21        3.91     10.58 o 
  -4  -8   4        3.53       11.77      8.31 o 
  -3  -8   4        1.38       13.68     13.13 o 
  -2  -8   4        3.90       -4.42     12.50 o 
  -1  -8   4        8.71       20.66     14.52 o 
   0  -8   4        0.61       -4.37     13.17 o 
   1  -8   4        5.76        8.25     13.63 o 
   2  -8   4       10.36        5.65     14.65 o 
  -5  -7   4       18.06       19.18     11.69 o 
  -4  -7   4        9.98       12.75      7.76 o 
  -3  -7   4        6.86        8.58     10.43 o 
  -2  -7   4        3.65        3.33     11.90 o 
  -1  -7   4        3.93        2.93     11.19 o 
   0  -7   4       29.31       39.79     14.34 o 
   1  -7   4        2.31       -0.94      8.27 o 
   2  -7   4        7.48       -0.12      7.00 o 
   3  -7   4       48.09       49.48     10.24 o 
   4  -7   4        8.10       16.76      9.24 o 
  -6  -6   4       69.67       65.14     15.51 o 
  -5  -6   4       64.88       51.77     12.72 o 
  -4  -6   4        6.28       -1.16      5.79 o 
  -3  -6   4        3.23        9.31      5.88 o 
  -2  -6   4        9.75        7.30      5.67 o 
  -1  -6   4       46.06       31.69      6.68 o 
   0  -6   4        9.13        7.68      5.77 o 
   1  -6   4       14.44       16.96      6.60 o 
   2  -6   4        2.83       -1.83      6.31 o 
   3  -6   4      194.88      190.71     19.94 o 
   4  -6   4       40.05       41.93      9.82 o 
   5  -6   4        7.35       -6.70      8.47 o 
  -7  -5   4        7.24        3.76      6.76 o 
  -6  -5   4        5.20        4.06      5.96 o 
  -5  -5   4       46.16       41.60      5.90 o 
  -4  -5   4       78.77       67.55      9.23 o 
  -3  -5   4       30.66       31.50      4.94 o 
  -2  -5   4       53.16       37.32      6.05 o 
  -1  -5   4       17.21       25.65      5.88 o 
   0  -5   4      151.67      131.51     12.23 o 
   1  -5   4       81.10       80.61      8.37 o 
   2  -5   4       40.29       51.43     10.30 o 
   3  -5   4       31.69       44.98     10.42 o 
   4  -5   4       27.77       25.90     10.44 o 
   5  -5   4       12.81       14.14     10.21 o 
   6  -5   4       31.96       23.91     11.98 o 
  -7  -4   4        0.06       -8.95      5.97 o 
  -6  -4   4       21.46       14.26      6.22 o 
  -5  -4   4      483.93      456.27     16.35 o 
  -4  -4   4       65.53       68.01      7.82 o 
  -3  -4   4      783.71      754.80     15.91 o 
  -2  -4   4       10.13        3.34      3.36 o 
  -1  -4   4       96.98       95.03      7.42 o 
   0  -4   4       75.78       89.03      9.49 o 
   1  -4   4        6.79        6.89      5.60 o 
   2  -4   4       45.38       34.14      8.35 o 
   3  -4   4      116.24      108.09     12.57 o 
   4  -4   4      322.39      294.88     19.27 o 
   5  -4   4        2.53       -2.19      8.09 o 
   6  -4   4      183.68      199.85     20.85 o 
   7  -4   4        2.92       14.69     11.22 o 
  -7  -3   4       18.42       20.17      7.03 o 
  -6  -3   4       15.92       17.08      5.99 o 
  -5  -3   4       54.69       63.74      7.46 o 
  -4  -3   4      653.81      620.01     17.95 o 
  -3  -3   4       12.94       36.40      3.91 o 
  -2  -3   4      381.41      331.79     16.20 o 
  -1  -3   4      691.80      736.31     25.11 o 
   0  -3   4      296.06      244.82     13.10 o 
   1  -3   4     1617.58     1566.27     47.99 o 
   2  -3   4        0.01        0.57      2.31 o 
   3  -3   4        4.05        0.98      5.73 o 
   5  -3   4      183.01      175.26     15.58 o 
   6  -3   4       40.76       45.56     12.36 o 
   7  -3   4       61.10       67.80     14.44 o 
  -7  -2   4        5.61        6.28      5.88 o 
  -6  -2   4        1.62       -3.39      4.73 o 
  -5  -2   4      452.58      453.23     15.69 o 
  -4  -2   4      177.52      173.92      9.06 o 
  -3  -2   4       97.97       91.42      5.92 o 
  -2  -2   4       47.04       62.85      7.57 o 
  -1  -2   4      111.01      113.77      4.57 o 
   0  -2   4     1827.30     1736.41     25.91 o 
   1  -2   4        1.18       -3.79      4.12 o 
   2  -2   4       10.64        0.00      3.95 o 
   3  -2   4       24.44       30.48      7.25 o 
   4  -2   4      228.63      228.48      7.22 o 
   5  -2   4      155.46      174.84     14.62 o 
   6  -2   4       37.87       38.83     10.90 o 
   7  -2   4        0.06        3.36      8.62 o 
  -7  -1   4        2.65        1.00      8.44 o 
  -6  -1   4        1.40       -1.75      4.55 o 
  -5  -1   4       80.60       91.22      7.89 o 
  -4  -1   4        1.00       -2.94      3.66 o 
  -3  -1   4      278.00      312.14      7.91 o 
  -2  -1   4       54.76       66.94      3.90 o 
  -1  -1   4      484.10      427.05     10.69 o 
   0  -1   4        9.06       15.79      2.05 o 
   1  -1   4     1909.03     1947.82     55.75 o 
   2  -1   4       29.73       50.45      7.23 o 
   3  -1   4      151.67      152.68     10.89 o 
   4  -1   4      256.72      305.01     14.23 o 
   5  -1   4       12.99       14.58      3.49 o 
   6  -1   4       31.50       31.67      9.88 o 
   7  -1   4       22.77       32.76     10.77 o 
  -7   0   4       11.44       27.48      7.40 o 
  -6   0   4       34.47       22.58      6.07 o 
  -5   0   4      154.91      143.17      8.90 o 
  -4   0   4      196.46      190.71      9.12 o 
  -3   0   4        3.25       -0.85      3.36 o 
  -2   0   4      565.28      427.61     11.52 o 
  -1   0   4      308.88      302.42     14.40 o 
   0   0   4       80.54       80.94      3.38 o 
   1   0   4        1.97        5.70      1.70 o 
   2   0   4      900.25     1049.86     32.57 o 
   3   0   4       76.36       62.05      9.11 o 
   4   0   4      672.94      775.27     13.73 o 
   5   0   4      434.95      400.60      9.28 o 
   6   0   4       32.47       20.43      3.39 o 
   7   0   4       92.63      109.76     14.43 o 
  -7   1   4       27.99       32.05     13.80 o 
  -6   1   4        2.58       -4.92      7.68 o 
  -5   1   4      233.89      238.15     20.58 o 
  -4   1   4        4.52        2.67      3.49 o 
  -3   1   4      193.91      199.72      8.37 o 
  -2   1   4      821.51      829.58     18.26 o 
  -1   1   4       58.40       88.95      8.78 o 
   0   1   4      196.20      142.13      5.01 o 
   1   1   4       26.16       28.96      4.85 o 
   2   1   4       29.97       30.79      5.26 o 
   3   1   4       45.32       38.77      6.19 o 
   4   1   4      321.24      273.67     13.82 o 
   5   1   4        1.75       -0.38      1.91 o 
   6   1   4       40.66       47.99      8.11 o 
   7   1   4       24.54        6.15      7.43 o 
  -7   2   4        0.14        5.84      6.71 o 
  -6   2   4       13.42        2.94      5.17 o 
  -5   2   4       18.23       15.62      5.05 o 
  -4   2   4      561.51      527.91     15.77 o 
  -3   2   4      108.48      100.50     12.53 o 
  -2   2   4       53.64       91.48      3.91 o 
  -1   2   4        1.34        3.03      1.56 o 
   0   2   4       19.18       12.13      2.77 o 
   1   2   4      684.68      685.99     17.50 o 
   2   2   4      280.90      389.85     44.46 o 
   4   2   4       25.24      105.89      8.07 o 
   5   2   4     1224.60     1145.20     27.67 o 
   6   2   4      155.89      135.09      6.09 o 
   7   2   4       16.43       11.69      2.94 o 
   8   2   4       51.21       52.40      6.63 o 
  -7   3   4        3.48        6.07      6.70 o 
  -6   3   4       14.42       13.97      6.03 o 
  -5   3   4      175.06      155.88     22.95 o 
  -4   3   4      252.75      246.71     11.59 o 
  -3   3   4      194.28      174.27     16.63 o 
  -2   3   4       31.73       30.61      7.92 o 
  -1   3   4      579.97      576.84     10.12 o 
   0   3   4     1684.79     1543.99     22.65 o 
   1   3   4       64.98       87.91     13.96 o 
   2   3   4        2.87        0.31      1.81 o 
   3   3   4        1.48       -0.57      1.99 o 
   4   3   4      464.38      546.15     26.77 o 
   5   3   4      411.47      424.95     10.21 o 
   6   3   4       77.70       68.69     21.29 o 
   7   3   4       14.45        9.94      3.78 o 
   8   3   4      159.19      140.06     16.31 o 
   9   3   4       44.38       60.02     14.28 o 
  -6   4   4        0.58       -2.07      7.09 o 
  -5   4   4      113.23      126.90     12.55 o 
  -4   4   4      358.11      363.13     17.59 o 
  -2   4   4       28.75       47.25      7.24 o 
  -1   4   4     1664.24     1689.18     25.24 o 
   0   4   4      123.60      131.55      7.76 o 
   1   4   4      767.42      772.02     16.76 o 
   2   4   4        6.17        0.95      4.98 o 
   3   4   4       37.11       23.49      3.15 o 
   4   4   4      334.53      356.07     10.96 o 
   5   4   4      582.11      516.49     14.23 o 
   6   4   4      103.09      100.46      7.04 o 
   7   4   4        8.77       12.51      3.65 o 
   8   4   4       57.64       62.22      8.04 o 
   9   4   4        0.02       -8.49      9.31 o 
  -6   5   4       45.05       46.35     10.86 o 
  -5   5   4       23.92       15.17      7.22 o 
  -4   5   4        1.11       -5.47      5.52 o 
  -3   5   4        2.34       17.51      6.56 o 
  -2   5   4       65.74       70.76      6.39 o 
  -1   5   4       20.48       23.43      3.15 o 
   0   5   4     2018.03     1951.28     36.30 o 
   1   5   4      317.96      373.57     14.58 o 
   2   5   4      379.85      304.02      9.77 o 
   3   5   4      288.06      272.27      9.45 o 
   4   5   4      162.86      175.02      7.91 o 
   5   5   4      293.74      278.69     10.33 o 
   6   5   4       18.84       15.00      4.30 o 
   7   5   4        4.40        5.02      4.04 o 
   8   5   4       25.54       12.35      4.32 o 
   9   5   4      133.14      111.72     17.93 o 
  -5   6   4       56.59       40.91      9.56 o 
  -4   6   4        9.88        3.69      7.20 o 
  -3   6   4       43.39       28.45      8.32 o 
  -2   6   4        0.67        1.67      6.79 o 
  -1   6   4      162.01      149.05      8.29 o 
   0   6   4       94.20      107.11      6.83 o 
   1   6   4       38.91       58.41      5.57 o 
   2   6   4       35.53       33.13      5.01 o 
   3   6   4       11.72        8.33      5.08 o 
   4   6   4      801.98      773.14     19.41 o 
   5   6   4       13.93       14.75      4.63 o 
   6   6   4       69.23       56.14      6.46 o 
   7   6   4        5.82       15.76      4.98 o 
   8   6   4       11.44        7.96      5.11 o 
   9   6   4       10.36       -2.41     11.56 o 
  -4   7   4        2.89       -6.92      6.95 o 
  -3   7   4        2.82       -3.56      6.87 o 
  -2   7   4        4.12        5.47      5.41 o 
  -1   7   4       13.22       12.71      5.14 o 
   0   7   4       16.39       16.90      4.46 o 
   1   7   4        1.04        0.00      3.97 o 
   2   7   4       21.12       29.95      5.15 o 
   3   7   4      453.02      388.39     13.03 o 
   4   7   4        2.28       11.58      4.37 o 
   5   7   4      135.95      123.65     19.27 o 
   6   7   4        0.78       10.71      8.16 o 
   7   7   4       26.63       22.45      5.89 o 
   8   7   4        0.64       -0.54      5.23 o 
  -3   8   4       65.31       43.05     10.05 o 
  -2   8   4       11.61       10.72      8.13 o 
  -1   8   4        0.91       -2.43      5.35 o 
   0   8   4        0.57       -6.82      8.59 o 
   1   8   4        1.05       -2.41      7.23 o 
   2   8   4        7.83       12.51      5.18 o 
   3   8   4        0.08       -4.05      7.74 o 
   4   8   4       38.54       30.04      5.77 o 
   5   8   4       26.68       32.84      6.20 o 
   6   8   4       12.48       44.24      7.09 o 
   7   8   4       14.67       12.19      6.37 o 
   8   8   4       13.34       26.31      6.96 o 
  -2   9   4        2.01      -10.67      7.12 o 
  -1   9   4       39.65       46.13      8.34 o 
   0   9   4        6.50        2.47     10.81 o 
   1   9   4        0.07        1.96     10.46 o 
   2   9   4        0.00        3.92      5.39 o 
   3   9   4        7.48        0.34      4.89 o 
   4   9   4       18.95       19.33      6.06 o 
   5   9   4        6.91       12.98      7.09 o 
   6   9   4       25.16       32.90      9.70 o 
   7   9   4        0.00       -4.69      5.80 o 
   0  10   4       15.47        6.05      7.79 o 
   1  10   4       11.89        2.90     14.15 o 
   2  10   4        4.78       20.62     14.02 o 
   3  10   4        8.93       16.80      6.81 o 
   4  10   4        1.04        7.85      6.27 o 
   5  10   4       32.97       39.93     10.04 o 
  -3  -8   5        4.87       10.43     13.70 o 
  -2  -8   5        3.29        4.29     14.49 o 
  -1  -8   5        6.78        9.43     15.22 o 
   0  -8   5        0.75        0.38     14.35 o 
   1  -8   5       19.53       19.26     15.65 o 
   2  -8   5       15.00        4.63     15.72 o 
  -4  -7   5        0.79       10.66     10.55 o 
  -3  -7   5        7.83       15.28     11.35 o 
  -2  -7   5       15.55        8.83     11.91 o 
  -1  -7   5       27.72       32.16     13.51 o 
   0  -7   5        0.72        7.98     12.03 o 
   1  -7   5       90.31      102.75     11.43 o 
   2  -7   5        0.07       -7.30      7.60 o 
   3  -7   5       15.11        5.58      8.92 o 
   4  -7   5       43.80       38.53     16.11 o 
  -5  -6   5        5.52       -2.18      9.81 o 
  -4  -6   5       23.56       12.54      9.70 o 
  -3  -6   5        1.27       -2.53      5.32 o 
  -2  -6   5       40.17       31.27      5.56 o 
  -1  -6   5        4.81        1.83     11.80 o 
   0  -6   5        0.61        4.23      6.04 o 
   1  -6   5       44.29       61.96      8.95 o 
   2  -6   5       41.91       36.13      8.60 o 
   3  -6   5       30.51       22.23     10.64 o 
   4  -6   5        4.37       20.47     11.24 o 
   5  -6   5       33.39       32.16     13.42 o 
  -6  -5   5        9.11       13.97      8.52 o 
  -5  -5   5        0.67        5.23      4.71 o 
  -4  -5   5       24.35        9.24      7.18 o 
  -3  -5   5       69.60       56.46      9.14 o 
  -2  -5   5       11.20        4.87      3.89 o 
  -1  -5   5       45.07       76.45      8.25 o 
   0  -5   5        4.24       -0.54      4.98 o 
   1  -5   5       68.12       42.68      9.33 o 
   2  -5   5       10.25        7.80      7.62 o 
   3  -5   5        1.24        5.47      8.50 o 
   4  -5   5        5.24       -4.12      8.07 o 
   5  -5   5       68.11       85.09     15.25 o 
   6  -5   5       66.25       70.32     15.66 o 
  -6  -4   5       14.85       18.77      6.62 o 
  -5  -4   5        1.34        1.69      5.07 o 
  -4  -4   5      334.03      313.63     10.46 o 
  -3  -4   5        2.85        6.36      3.04 o 
  -2  -4   5        0.02       -3.20      3.10 o 
  -1  -4   5       25.94       35.74      6.86 o 
   0  -4   5      109.83      115.00     11.73 o 
   1  -4   5       39.56       42.45      8.31 o 
   2  -4   5      178.15      175.37     13.62 o 
   3  -4   5       20.78       23.70      8.77 o 
   4  -4   5       31.72       36.11     10.26 o 
   5  -4   5      268.90      261.36     19.99 o 
   6  -4   5        2.55       -0.53      9.66 o 
   7  -4   5       19.86       36.12     13.23 o 
  -7  -3   5       72.12       98.38     10.97 o 
  -6  -3   5        0.21       -0.10      5.59 o 
  -5  -3   5        9.51       12.22      5.49 o 
  -4  -3   5       20.60       18.41      5.08 o 
  -3  -3   5       71.43       81.97      5.56 o 
  -2  -3   5      461.67      365.25      9.57 o 
  -1  -3   5      193.23      219.25      6.68 o 
   0  -3   5      922.66      817.33     19.18 o 
   1  -3   5      533.59      687.17     15.96 o 
   2  -3   5      280.97      264.57     15.49 o 
   3  -3   5      229.41      224.44     15.07 o 
   4  -3   5       31.66       56.16     10.60 o 
   5  -3   5       72.51      108.34     14.55 o 
   6  -3   5      145.54      142.35     17.31 o 
   7  -3   5       16.58        5.92     10.71 o 
  -7  -2   5        1.12       -0.28      6.09 o 
  -6  -2   5        5.59        6.83      5.56 o 
  -5  -2   5       53.03       51.12      7.18 o 
  -4  -2   5       87.54       74.85      7.18 o 
  -3  -2   5      409.93      401.18     10.22 o 
  -2  -2   5       20.34        9.97      2.90 o 
  -1  -2   5      424.80      531.42     11.03 o 
   0  -2   5      300.16      285.12      6.78 o 
   1  -2   5     1451.36     1364.55     42.92 o 
   2  -2   5       52.84       81.66      9.70 o 
   3  -2   5      295.51      291.79     16.28 o 
   4  -2   5        7.90        2.18      5.86 o 
   5  -2   5      403.87      469.94     24.20 o 
   6  -2   5      127.94      123.17     15.61 o 
   7  -2   5        5.96        0.41      9.55 o 
   8  -2   5       21.26       27.73     12.61 o 
  -7  -1   5       51.58       77.50      9.79 o 
  -6  -1   5       86.79      109.28      9.66 o 
  -5  -1   5       12.63       11.35      8.32 o 
  -4  -1   5        0.10        0.91      3.86 o 
  -3  -1   5       23.62       30.33      6.95 o 
  -2  -1   5        0.93        7.80      4.67 o 
  -1  -1   5        4.49        5.93      2.29 o 
   0  -1   5     1390.07     1318.57     20.53 o 
   1  -1   5       65.70      207.03     11.59 o 
   2  -1   5     1176.65     1181.52     37.79 o 
   3  -1   5      448.11      412.79     18.83 o 
   4  -1   5      327.34      334.10     17.80 o 
   5  -1   5        4.57        8.48      6.93 o 
   6  -1   5       74.77       86.93     12.83 o 
   7  -1   5        5.45       -1.24      8.78 o 
   8  -1   5        1.99       -4.45      9.04 o 
  -7   0   5        7.69       11.53      6.57 o 
  -6   0   5       28.08       39.30      6.97 o 
  -5   0   5      108.69      113.03      8.91 o 
  -4   0   5        0.27       -0.23      3.66 o 
  -3   0   5       37.39       33.47      8.98 o 
  -2   0   5        9.19        2.98      4.82 o 
  -1   0   5      382.23      380.08     10.23 o 
   0   0   5       48.11       53.41      4.28 o 
   1   0   5      363.63      312.18     15.30 o 
   2   0   5       54.86       53.84      7.29 o 
   3   0   5      483.40      522.55     20.75 o 
   4   0   5        4.70        7.17      2.44 o 
   5   0   5       58.00       60.50      5.43 o 
   6   0   5      232.88      205.55     15.27 o 
   7   0   5       70.80       83.06     13.44 o 
   8   0   5        9.28        1.34      8.85 o 
  -7   1   5       11.76        6.92      7.08 o 
  -6   1   5       46.92       61.71      8.31 o 
  -5   1   5       40.04       46.91     10.26 o 
  -4   1   5       21.36       26.23      5.12 o 
  -3   1   5       88.59       67.88      6.07 o 
  -2   1   5      229.76      308.84     10.04 o 
   0   1   5       17.15       16.58      2.84 o 
   1   1   5       83.36      106.78      4.40 o 
   2   1   5       26.69       74.08      7.73 o 
   3   1   5       46.41       74.18      7.92 o 
   4   1   5       74.88       82.22      9.38 o 
   5   1   5      183.73      176.43      8.15 o 
   6   1   5       48.83       49.88      6.01 o 
   7   1   5        7.99       17.10      8.52 o 
  -7   2   5        3.35       -4.44      6.49 o 
  -6   2   5        1.91       -0.83      5.52 o 
  -5   2   5      101.26       92.81     14.28 o 
  -4   2   5       71.09       68.90     15.47 o 
  -3   2   5      132.43      156.82      8.12 o 
  -2   2   5       53.89       58.84      5.26 o 
  -1   2   5       79.97       55.61      2.69 o 
   0   2   5       11.58       16.03      2.35 o 
   1   2   5      116.14      106.17      6.49 o 
   2   2   5     1388.56     1308.26    114.82 o 
   3   2   5      117.95      124.71      6.45 o 
   4   2   5       43.49       61.83      5.99 o 
   5   2   5        2.77        3.03      5.03 o 
   6   2   5      244.93      228.04     10.17 o 
   7   2   5       46.61       43.70      6.85 o 
   8   2   5        0.95        8.60      4.95 o 
  -6   3   5       42.65       53.80     10.97 o 
  -5   3   5       47.43       44.85      7.06 o 
  -4   3   5       12.39       12.28      4.79 o 
  -3   3   5      103.12       93.76      7.24 o 
  -2   3   5        3.92        8.54      1.90 o 
  -1   3   5      743.04      714.60     12.11 o 
   0   3   5        2.19        0.48      2.30 o 
   1   3   5      471.66      462.38      9.32 o 
   2   3   5      189.79      208.09      5.86 o 
   3   3   5      149.53      178.78      5.67 o 
   4   3   5      147.03      149.02      5.53 o 
   5   3   5      104.91      108.05      5.19 o 
   6   3   5       88.63       91.09      8.99 o 
   7   3   5        4.27        2.80      3.42 o 
   8   3   5       65.00       76.31      6.96 o 
  -6   4   5        0.40       -2.64      7.48 o 
  -5   4   5       22.77       17.99      7.63 o 
  -4   4   5        0.83       -5.92      4.80 o 
  -3   4   5       12.93        9.83      5.63 o 
  -2   4   5      611.60      579.31     15.23 o 
  -1   4   5       93.33      119.50      4.61 o 
   0   4   5     1256.64     1265.09     19.92 o 
   2   4   5       27.84       24.50      2.77 o 
   3   4   5      136.27      138.53      4.83 o 
   4   4   5      272.23      261.23      8.25 o 
   5   4   5       59.04       66.13      4.62 o 
   6   4   5       16.00       14.61      4.21 o 
   7   4   5      177.51      170.27      8.75 o 
   8   4   5       19.68       18.25      7.80 o 
   9   4   5      160.11      146.92     18.56 o 
  -5   5   5       71.53       80.66     11.59 o 
  -4   5   5       23.32       17.61      7.46 o 
  -3   5   5        9.81        1.44      5.34 o 
  -2   5   5        6.10       -1.20      5.05 o 
  -1   5   5      293.98      288.10      7.57 o 
   0   5   5      339.57      303.59      7.79 o 
   1   5   5      633.93      772.40     17.79 o 
   2   5   5      455.71      433.82     12.31 o 
   3   5   5      484.35      464.00     13.17 o 
   4   5   5     1044.64     1045.75     23.49 o 
   5   5   5       10.85       20.93      4.50 o 
   6   5   5        3.15        4.71      8.03 o 
   7   5   5       25.80       33.76      5.59 o 
   8   5   5       72.28       76.55      6.68 o 
   9   5   5       17.58       38.03     12.63 o 
  -5   6   5        0.05        1.80      7.78 o 
  -4   6   5       35.69       37.92      9.49 o 
  -3   6   5        3.21        0.91      6.43 o 
  -2   6   5       54.70       52.03      8.57 o 
  -1   6   5      163.20      176.20      6.53 o 
   0   6   5        9.75       13.35      3.57 o 
   1   6   5      122.11      132.62      8.60 o 
   2   6   5       45.89       70.05      6.03 o 
   3   6   5      716.19      657.55     20.16 o 
   4   6   5      160.50      160.75     10.77 o 
   5   6   5      181.60      301.39     11.53 o 
   6   6   5        3.03        0.11      3.82 o 
   7   6   5       53.54       80.42      7.70 o 
   8   6   5      148.79      168.60     17.07 o 
   9   6   5       33.14       23.02     12.82 o 
  -4   7   5       60.90       39.68     10.55 o 
  -3   7   5        0.78       -7.55      6.91 o 
  -2   7   5        4.30        2.80      6.71 o 
  -1   7   5        7.65        5.84      4.99 o 
   0   7   5       65.89       58.44      5.05 o 
   1   7   5        3.02        7.76      4.20 o 
   2   7   5      160.48      153.67      8.35 o 
   3   7   5       45.61       40.39      8.87 o 
   4   7   5      298.07      294.36     11.77 o 
   5   7   5       92.73      119.30      8.66 o 
   6   7   5        0.07        1.42      4.66 o 
   7   7   5        0.01       -3.74      4.69 o 
   8   7   5       39.80       38.12     15.71 o 
  -3   8   5       28.29       23.06      9.87 o 
  -2   8   5        0.36        2.96      7.88 o 
  -1   8   5      144.13      161.75     28.14 o 
   0   8   5        8.65       10.89      4.12 o 
   1   8   5       36.81       38.94      6.11 o 
   2   8   5       17.55       17.74      5.33 o 
   3   8   5        1.72       -4.20      3.95 o 
   4   8   5       25.80       29.24      5.94 o 
   5   8   5       36.27       70.43      9.03 o 
   6   8   5        0.68       -1.06      4.94 o 
   7   8   5       37.62       38.33      7.33 o 
   8   8   5       83.24      102.68     10.09 o 
  -2   9   5        0.66       -8.00      8.42 o 
  -1   9   5        5.36        8.71      7.08 o 
   0   9   5        7.65        6.64      6.41 o 
   1   9   5        5.46       12.56      8.31 o 
   2   9   5        5.63       -1.06      6.07 o 
   3   9   5       10.00       11.58      5.55 o 
   4   9   5       17.37       17.73      7.08 o 
   5   9   5        8.81       15.70      8.35 o 
   6   9   5        0.42       -1.87      5.76 o 
   7   9   5        6.19        9.03      6.40 o 
   0  10   5       58.11       58.24     14.92 o 
   1  10   5        6.32       30.27     13.93 o 
   2  10   5        3.92       -0.23      5.65 o 
   3  10   5        4.61        7.05      6.18 o 
   4  10   5        0.79        3.57      6.15 o 
   5  10   5        4.91        6.88      6.15 o 
   0  -8   6        9.53       38.41     17.58 o 
  -3  -7   6       21.32       20.74     12.56 o 
  -2  -7   6       76.18       74.19     17.01 o 
  -1  -7   6        0.40      -11.77     12.64 o 
   0  -7   6       40.96       50.05     16.86 o 
   1  -7   6        2.51       -2.69      9.00 o 
   2  -7   6       41.60       32.68     10.00 o 
   3  -7   6       12.38       14.67      9.80 o 
  -5  -6   6       44.94       25.10     13.55 o 
  -4  -6   6        8.69       12.54     10.95 o 
  -3  -6   6       24.67       21.52      7.19 o 
  -2  -6   6        5.61        4.74      6.22 o 
  -1  -6   6       16.22        8.05      6.60 o 
   0  -6   6        0.28       17.86      7.43 o 
   1  -6   6        2.29       -2.36      6.79 o 
   2  -6   6        7.02       10.75      7.59 o 
   3  -6   6        5.55       -0.02      9.33 o 
   4  -6   6       44.79       19.49     11.86 o 
   5  -6   6        6.73        9.41     12.02 o 
  -5  -5   6       39.10       44.12      6.79 o 
  -4  -5   6      137.41      153.64      8.56 o 
  -3  -5   6        0.09        0.19      4.23 o 
  -2  -5   6       22.79       13.60      4.54 o 
  -1  -5   6        2.73       -2.85      5.39 o 
   0  -5   6        0.40       15.02      6.46 o 
   1  -5   6       22.88       14.40      8.09 o 
   2  -5   6        5.42        3.89      7.70 o 
   3  -5   6        0.48        5.02      8.56 o 
   4  -5   6        6.16        5.72      9.41 o 
   5  -5   6       25.04       26.27     12.11 o 
   6  -5   6        3.98        0.32     11.01 o 
  -6  -4   6        6.87        1.83      6.49 o 
  -5  -4   6       22.20       16.42      7.14 o 
  -4  -4   6       34.16       23.61      5.14 o 
  -3  -4   6       34.80       34.53      4.34 o 
  -2  -4   6       46.02       56.04      4.67 o 
  -1  -4   6      237.00      196.63      8.11 o 
   0  -4   6       64.75      118.36     12.51 o 
   1  -4   6       16.65       16.94      7.32 o 
   2  -4   6       12.87       12.48      7.58 o 
   3  -4   6       58.29       58.82     11.41 o 
   4  -4   6       11.16       13.05      9.49 o 
   5  -4   6        1.84       -0.40      9.04 o 
   6  -4   6       12.09        9.47     10.81 o 
  -6  -3   6        2.65       11.42      6.78 o 
  -5  -3   6        2.52        0.82      5.11 o 
  -4  -3   6      179.40      183.73     10.57 o 
  -3  -3   6      195.32      183.04     13.47 o 
  -2  -3   6      214.21      189.94     17.34 o 
  -1  -3   6       63.17       54.33      4.56 o 
   0  -3   6      194.94      202.81      8.54 o 
   1  -3   6      606.60      553.39     23.53 o 
   2  -3   6       86.99      111.93     12.14 o 
   3  -3   6       19.60       18.29      7.59 o 
   4  -3   6       17.25       28.03      9.58 o 
   5  -3   6       41.35       61.57     12.27 o 
   6  -3   6       17.39        4.34      9.97 o 
   7  -3   6       33.57       39.52     13.21 o 
  -6  -2   6        3.94       -2.07      5.82 o 
  -5  -2   6       96.47       86.32     10.36 o 
  -4  -2   6      333.46      364.25     13.85 o 
  -3  -2   6       30.15       34.76      5.47 o 
  -2  -2   6       51.57       56.68      4.17 o 
  -1  -2   6      104.21       88.61      4.84 o 
   0  -2   6     2004.49     1974.41     32.36 o 
   1  -2   6       33.17       28.99      7.54 o 
   2  -2   6      505.43      549.67     23.29 o 
   3  -2   6       20.04       25.91      7.36 o 
   4  -2   6      156.22      153.88     14.79 o 
   5  -2   6      159.75      168.18     16.76 o 
   6  -2   6       10.42        4.34      9.32 o 
   7  -2   6       13.73       12.75     10.57 o 
   8  -2   6        0.82       -6.07     10.59 o 
  -6  -1   6       31.88       10.68     12.94 o 
  -5  -1   6      101.48      110.33     14.29 o 
  -4  -1   6       52.86       57.82     10.76 o 
  -3  -1   6      178.79      161.80      9.63 o 
  -2  -1   6        9.70       14.46      3.83 o 
  -1  -1   6      265.77      261.85     10.98 o 
   0  -1   6      381.36      346.23      7.92 o 
   1  -1   6     1928.85     1975.03     28.85 o 
   2  -1   6      439.15      464.17     19.82 o 
   3  -1   6      177.69      178.41     12.81 o 
   4  -1   6      221.78      227.50     15.06 o 
   5  -1   6       14.01        9.52      7.34 o 
   6  -1   6      192.44      167.08     15.96 o 
   7  -1   6       11.75       16.22      9.97 o 
   8  -1   6        9.86        7.57     10.59 o 
  -6   0   6       13.66        8.33      5.98 o 
  -5   0   6        0.75        5.53      5.13 o 
  -4   0   6      849.57      967.84     24.20 o 
  -3   0   6       62.62       64.60      6.26 o 
  -2   0   6        0.03       -1.54      2.81 o 
  -1   0   6       20.20       23.71      3.56 o 
   0   0   6     1200.78     1179.28     19.23 o 
   1   0   6      227.47      233.15      6.87 o 
   3   0   6        1.53        6.99      5.29 o 
   4   0   6        1.67       -1.75      4.80 o 
   5   0   6     1331.17     1269.49     43.99 o 
   6   0   6        1.02       -0.84      6.81 o 
   7   0   6        1.18        1.32      8.40 o 
   8   0   6        0.78       -3.98      8.73 o 
  -6   1   6        3.05       -3.78      5.23 o 
  -5   1   6      277.28      275.95     12.68 o 
  -4   1   6        6.14       20.74      5.36 o 
  -3   1   6      117.73      133.73      7.97 o 
  -2   1   6        0.08       -2.47      2.98 o 
  -1   1   6      121.58      109.92      5.98 o 
   0   1   6       80.93       94.82      4.24 o 
   1   1   6       51.38       56.17      3.90 o 
   2   1   6       11.07        6.41      2.23 o 
   3   1   6      275.32      292.27     14.50 o 
   4   1   6      428.50      381.47     17.78 o 
   5   1   6        0.07       -2.30      4.26 o 
   6   1   6       32.10       33.14      9.20 o 
   7   1   6       13.22        7.64      8.09 o 
   8   1   6        0.21       -1.64      8.69 o 
  -6   2   6        0.46        3.15     14.48 o 
  -5   2   6        0.66       -7.29      4.87 o 
  -4   2   6      181.78      269.94     11.95 o 
  -3   2   6      205.76      198.81      9.40 o 
  -2   2   6       12.46       11.89      3.91 o 
  -1   2   6      210.79      198.49      5.34 o 
   0   2   6      471.16      431.05     14.52 o 
   1   2   6        2.51        0.54      2.35 o 
   2   2   6       40.76       61.68      5.60 o 
   3   2   6     1195.08     1210.29     28.15 o 
   4   2   6        2.50        0.78      4.80 o 
   5   2   6      163.74      148.52     11.14 o 
   6   2   6       65.65       52.43      6.05 o 
   7   2   6       59.94       34.78      9.77 o 
   8   2   6        8.20        8.49      4.63 o 
  -6   3   6        0.22       -4.92      6.14 o 
  -5   3   6        3.88       -3.53      4.97 o 
  -4   3   6        6.85       62.65     15.75 o 
  -3   3   6        8.72        1.18      4.15 o 
  -2   3   6       92.12       98.15      9.09 o 
  -1   3   6      181.53      165.69      4.87 o 
   0   3   6      730.92      696.26     12.34 o 
   1   3   6        7.04        7.43      3.12 o 
   2   3   6      485.22      417.91      9.23 o 
   3   3   6      115.46      126.31      5.77 o 
   4   3   6       13.78       24.84      4.63 o 
   5   3   6       24.91       21.03      4.85 o 
   6   3   6       69.17       73.51      6.06 o 
   7   3   6       14.40       14.68      6.76 o 
   8   3   6       45.41       33.41      7.12 o 
  -5   4   6        1.41       -1.59      6.70 o 
  -4   4   6        0.81        6.13      6.32 o 
  -3   4   6      153.23      128.72     11.57 o 
  -2   4   6       65.58       69.20      8.20 o 
  -1   4   6      164.64      174.67      6.91 o 
   1   4   6      300.01      256.28      9.24 o 
   2   4   6       68.06      183.90      8.99 o 
   3   4   6       19.51       26.17      3.14 o 
   4   4   6        0.97       -3.41      2.27 o 
   5   4   6       31.97       26.44      7.50 o 
   6   4   6       69.06       54.74      5.40 o 
   7   4   6       17.23       21.84      8.54 o 
   8   4   6        2.21       -1.59      3.89 o 
  -5   5   6        0.71       13.39      8.20 o 
  -4   5   6       32.22       60.53      9.97 o 
  -3   5   6        9.23        7.23      6.32 o 
  -2   5   6       28.59       40.98      7.69 o 
  -1   5   6        5.90        6.49      2.63 o 
   0   5   6      451.09      478.54     10.37 o 
   1   5   6      439.49      384.51     11.29 o 
   2   5   6       77.96      195.66     22.56 o 
   3   5   6      485.28      491.95     13.98 o 
   4   5   6       15.34        8.23      3.82 o 
   5   5   6      215.03      215.14      9.70 o 
   6   5   6       15.05       12.19      5.36 o 
   7   5   6       19.56       24.98      5.44 o 
   8   5   6       13.75        8.30      4.86 o 
   9   5   6      106.02       86.31      8.48 o 
  -4   6   6       10.54        7.44      8.15 o 
  -3   6   6       94.15      101.28     11.70 o 
  -2   6   6       74.79       63.79      9.40 o 
  -1   6   6       25.02       33.25      4.00 o 
   0   6   6      146.34      154.36      6.22 o 
   1   6   6      102.47      103.19     18.78 o 
   2   6   6      118.92      127.73      7.45 o 
   3   6   6        4.11        4.19      3.55 o 
   4   6   6      212.16      205.80      9.62 o 
   5   6   6       19.27       26.64     15.95 o 
   6   6   6      278.20      251.98     14.02 o 
   7   6   6       52.35       56.09     15.40 o 
   8   6   6       37.16       46.78      7.04 o 
   9   6   6        2.78        5.22      4.90 o 
  -4   7   6       71.25       78.47     13.21 o 
  -3   7   6       30.70       39.43     10.08 o 
  -2   7   6        2.81       -4.83      6.10 o 
  -1   7   6       44.51       45.70     12.63 o 
   0   7   6       84.74       79.06      7.75 o 
   1   7   6       24.74       35.37     13.55 o 
   2   7   6       10.36        9.54      4.15 o 
   3   7   6       91.46      100.37      7.70 o 
   4   7   6      280.88      302.69     12.00 o 
   5   7   6      384.62      347.64     20.38 o 
   6   7   6       28.48       27.70      8.57 o 
   7   7   6        4.88        3.29      4.92 o 
   8   7   6        2.62        8.99      5.36 o 
  -3   8   6       15.85       14.99      9.55 o 
  -2   8   6      241.60      244.87     17.28 o 
  -1   8   6        0.02        3.04      7.13 o 
   0   8   6       48.40       67.88      5.90 o 
   1   8   6        0.49       -0.44      4.30 o 
   2   8   6        1.12        3.16      4.29 o 
   3   8   6       14.65        9.65      4.97 o 
   4   8   6       21.56        6.09     16.93 o 
   5   8   6        0.14       -1.54      4.59 o 
   6   8   6       31.59       36.80      6.83 o 
   7   8   6       71.11       81.80     11.34 o 
   8   8   6        0.48       -1.89      5.71 o 
  -1   9   6       55.97       48.21     11.12 o 
   0   9   6        0.09        2.85      6.62 o 
   1   9   6       49.78       43.66      7.19 o 
   2   9   6        1.16        3.20      6.04 o 
   3   9   6        2.71        0.76      6.14 o 
   4   9   6       25.41       34.08      6.72 o 
   5   9   6        0.63       -1.04      6.38 o 
   6   9   6        3.51        6.45      6.19 o 
   7   9   6       10.67        7.25      6.24 o 
   1  10   6        5.39       -7.62     12.42 o 
   2  10   6        0.80       -6.08      5.77 o 
   3  10   6        5.92       10.26      6.59 o 
   4  10   6        0.26       -0.47      5.69 o 
   5  10   6       17.21       10.04      7.08 o 
  -2  -7   7       12.94       19.62     13.70 o 
  -1  -7   7        1.11      -16.86     13.52 o 
   0  -7   7        5.11        3.85     15.32 o 
   1  -7   7       11.80        5.08     11.01 o 
   2  -7   7        0.00       -1.78     10.86 o 
  -2  -6   7        1.20       -3.58      6.44 o 
  -1  -6   7        0.08       11.19      7.90 o 
   0  -6   7        9.21       15.37      7.59 o 
   1  -6   7       30.65       36.11      8.99 o 
   2  -6   7        7.76        6.64      9.70 o 
   3  -6   7        4.31       -8.64      9.70 o 
   4  -6   7       42.11       34.89     13.51 o 
  -5  -5   7       13.76       32.57      9.47 o 
  -4  -5   7        0.85        5.67      7.00 o 
  -3  -5   7       25.67       38.86      7.32 o 
  -2  -5   7       12.63        5.09      6.54 o 
  -1  -5   7       31.95       33.32      7.84 o 
   0  -5   7        7.44        0.26      5.91 o 
   1  -5   7        0.72        0.61      7.85 o 
   2  -5   7       13.41        5.19      8.30 o 
   3  -5   7        3.24       -3.01      8.39 o 
   4  -5   7        1.89        8.89     10.09 o 
   5  -5   7       18.42       26.91     12.54 o 
  -5  -4   7       24.01       22.67      5.98 o 
  -4  -4   7        0.01        5.87      4.56 o 
  -3  -4   7        0.01        0.51      3.84 o 
  -2  -4   7        3.42        0.38      3.26 o 
  -1  -4   7       36.33       41.12      7.08 o 
   0  -4   7        0.04       -0.92      6.42 o 
   1  -4   7       51.40       58.28     10.51 o 
   2  -4   7       10.29        6.39      7.56 o 
   3  -4   7       32.23       46.27     11.03 o 
   4  -4   7       53.85       47.77     12.51 o 
   5  -4   7        0.75       12.11     10.80 o 
   6  -4   7        1.86       -3.82     10.21 o 
  -6  -3   7       10.21       13.36      7.29 o 
  -5  -3   7       45.75       45.07      7.84 o 
  -4  -3   7        0.45        4.87      4.54 o 
  -3  -3   7       17.02       20.22      4.37 o 
  -2  -3   7       65.69       49.68      4.41 o 
  -1  -3   7      110.01      113.17      5.65 o 
   0  -3   7       68.02       66.88     10.13 o 
   1  -3   7       14.19       13.54      6.91 o 
   2  -3   7       13.03        8.94      6.83 o 
   3  -3   7       57.42       39.93      9.79 o 
   5  -3   7        0.02       -1.72      8.14 o 
   6  -3   7       75.42       61.64     14.11 o 
   7  -3   7        3.99       -3.48      9.54 o 
  -6  -2   7        8.23        2.61      6.70 o 
  -5  -2   7       19.80       16.18      6.52 o 
  -4  -2   7       11.21       20.41      5.86 o 
  -3  -2   7       24.63       23.66      4.59 o 
  -2  -2   7       14.50       16.34      3.78 o 
  -1  -2   7       31.52       31.86      3.81 o 
   0  -2   7       21.41       22.43      3.04 o 
   1  -2   7      686.05      663.66     27.06 o 
   2  -2   7        0.57       -1.46      5.17 o 
   3  -2   7       34.70       28.93      7.97 o 
   4  -2   7        0.29        0.91      6.65 o 
   5  -2   7      152.29      177.08     17.75 o 
   6  -2   7       28.15       22.81     10.93 o 
   7  -2   7       17.51       12.87     10.89 o 
   8  -2   7        3.11       51.68     14.79 o 
  -6  -1   7       73.52       49.19      8.46 o 
  -5  -1   7       14.04       11.37      6.21 o 
  -4  -1   7      223.31      222.46     11.27 o 
  -3  -1   7       33.17       22.56      5.23 o 
  -2  -1   7        4.96        3.05      3.10 o 
  -1  -1   7       13.09       12.42      4.18 o 
   0  -1   7      179.48      166.65      5.68 o 
   1  -1   7        8.13        5.26      2.02 o 
   2  -1   7      182.57      176.47     12.62 o 
   3  -1   7       46.73       45.99      8.68 o 
   4  -1   7      366.05      514.57     24.10 o 
   5  -1   7      611.96      620.56     28.84 o 
   6  -1   7      263.36      244.99     18.72 o 
   7  -1   7        6.88       -1.75      8.84 o 
   8  -1   7       22.13       21.24     12.75 o 
  -6   0   7        3.69       10.07      6.74 o 
  -5   0   7      347.12      349.17     30.86 o 
  -4   0   7        5.80        9.32      5.28 o 
  -3   0   7       10.22        7.46      5.90 o 
  -2   0   7        0.28       -2.45      3.28 o 
  -1   0   7       82.78       78.20      4.92 o 
   0   0   7       50.62       48.24      3.79 o 
   1   0   7      189.56      173.00      6.26 o 
   2   0   7      172.61      159.95      5.43 o 
   3   0   7      202.05      168.32     12.53 o 
   4   0   7      709.88      689.46     27.90 o 
   5   0   7      473.45      472.08     23.48 o 
   6   0   7      143.35      162.25     16.64 o 
   7   0   7        0.93       -4.73      8.27 o 
   8   0   7       37.52       44.04     12.87 o 
  -6   1   7       58.01       41.13      8.82 o 
  -5   1   7       19.32       28.78      8.57 o 
  -4   1   7      191.74      213.60     11.09 o 
  -3   1   7       18.87       25.22      5.10 o 
  -2   1   7      113.78      144.75     16.55 o 
  -1   1   7       66.99       73.72      5.70 o 
   0   1   7        2.92        1.33      2.39 o 
   1   1   7       34.84       36.25      3.70 o 
   2   1   7       44.51       54.28      3.71 o 
   3   1   7        0.28        1.84      2.18 o 
   4   1   7      118.94      136.89     11.56 o 
   5   1   7      619.84      681.42     28.13 o 
   6   1   7        9.04       18.99      7.76 o 
   7   1   7       96.17      126.86     15.24 o 
   8   1   7       21.57       20.66     10.71 o 
   9   1   7       87.13       98.69     16.62 o 
  -6   2   7        2.01        0.40      6.07 o 
  -5   2   7       22.85       22.09      6.72 o 
  -4   2   7       95.23      103.59      9.03 o 
  -3   2   7        0.62        6.82      4.21 o 
  -2   2   7       41.02       43.54      7.00 o 
  -1   2   7       94.48       78.42      5.43 o 
   0   2   7      331.84      289.50      9.12 o 
   1   2   7       13.42       26.66      4.73 o 
   2   2   7      114.22      146.19      5.73 o 
   3   2   7       38.42       37.83      7.09 o 
   4   2   7      130.21      147.69     11.00 o 
   5   2   7        1.02        2.30      5.74 o 
   6   2   7       78.36      112.88     12.90 o 
   7   2   7        4.77        5.45      7.84 o 
   8   2   7       33.82       29.47     10.40 o 
   9   2   7       38.10       34.63      8.32 o 
  -5   3   7       63.93       61.84     10.51 o 
  -4   3   7        4.01       11.89      5.31 o 
  -3   3   7        2.64        0.21      4.20 o 
  -2   3   7      141.69      148.47     10.62 o 
  -1   3   7       25.70       38.83      3.44 o 
   0   3   7       83.01       89.41      4.63 o 
   1   3   7       13.15        6.96      3.45 o 
   2   3   7       17.20       23.74      3.95 o 
   3   3   7        0.25        0.07      2.75 o 
   4   3   7       11.12       47.97      9.55 o 
   5   3   7       42.91       26.93     12.77 o 
   6   3   7       23.96       36.29      8.26 o 
   7   3   7       42.07       29.83     11.11 o 
   8   3   7        0.27        0.78      4.21 o 
   9   3   7        3.47        9.55      6.72 o 
  -5   4   7       13.44        3.15      7.68 o 
  -4   4   7        0.45       -6.17      6.62 o 
  -3   4   7        1.68        9.55      6.18 o 
  -2   4   7      184.06      198.86     12.36 o 
  -1   4   7       71.35       77.23      6.80 o 
   0   4   7      292.50      287.52      7.46 o 
   1   4   7       14.43       13.96      2.48 o 
   2   4   7       71.41       88.18      4.74 o 
   3   4   7       44.62       72.45      4.89 o 
   4   4   7      120.13      292.96     10.82 o 
   5   4   7       23.66       19.77      5.73 o 
   6   4   7       23.98       28.60      4.47 o 
   7   4   7       23.47       27.14      7.04 o 
   8   4   7       16.39       13.21      5.94 o 
   9   4   7       62.18       66.70      9.36 o 
  -4   5   7        3.69       -3.19      6.65 o 
  -3   5   7       27.34        9.15      6.74 o 
  -2   5   7       34.55       42.60      7.92 o 
  -1   5   7       30.03       44.18      4.29 o 
   0   5   7       18.57       18.02      3.12 o 
   1   5   7        1.04        6.55      2.42 o 
   2   5   7        0.01       -3.21      2.17 o 
   3   5   7       53.14       66.41      9.17 o 
   4   5   7      496.07      544.88     15.76 o 
   5   5   7        3.69        6.36      7.86 o 
   6   5   7       65.06       66.96      7.39 o 
   7   5   7       29.98       32.46      5.96 o 
   8   5   7       45.19       38.41      6.83 o 
   9   5   7        4.24        1.98      5.65 o 
  -4   6   7       53.04       40.23     10.09 o 
  -3   6   7        0.15        0.27      6.60 o 
  -2   6   7        0.69       -0.96      6.09 o 
  -1   6   7       15.18       15.07      6.16 o 
   0   6   7        8.83        4.25      3.08 o 
   1   6   7        0.06       -2.05      7.55 o 
   2   6   7        8.48        2.04      7.14 o 
   3   6   7      211.56      178.88      8.86 o 
   4   6   7        4.06        5.40      3.96 o 
   5   6   7      724.68      704.97     25.19 o 
   6   6   7      107.75      114.66      8.82 o 
   7   6   7       23.55       16.55      5.47 o 
   8   6   7       39.74       39.27      6.91 o 
   9   6   7        9.57       11.33      5.26 o 
  -3   7   7        3.30        5.01      7.86 o 
  -2   7   7       18.51        9.18      7.62 o 
  -1   7   7       59.40       57.20     10.15 o 
   0   7   7       18.27       15.67      3.90 o 
   1   7   7       19.44       21.83      7.06 o 
   2   7   7        3.57        1.58      3.96 o 
   3   7   7        4.20       -1.55      8.31 o 
   4   7   7      675.78      607.53     31.69 o 
   5   7   7       25.17       25.99      5.81 o 
   6   7   7       32.80       53.51     10.85 o 
   7   7   7       11.92       16.48      6.24 o 
   8   7   7       62.71       68.66     23.10 o 
  -2   8   7        0.95        7.99      8.00 o 
  -1   8   7      130.42      140.62     14.55 o 
   0   8   7       26.52       13.33      4.43 o 
   1   8   7       38.22       45.33      6.44 o 
   2   8   7        4.32        1.83      4.18 o 
   3   8   7       49.13       37.97      6.45 o 
   4   8   7        6.63        6.34      4.66 o 
   5   8   7       65.41       73.18     20.78 o 
   6   8   7       61.15       45.23     11.55 o 
   7   8   7       32.77       31.63     10.76 o 
  -1   9   7        1.59       -3.04      8.81 o 
   0   9   7       62.25       50.05     10.14 o 
   1   9   7       18.49       17.73      5.78 o 
   2   9   7        0.01       -1.73      4.85 o 
   3   9   7       29.37       45.60      7.30 o 
   4   9   7       44.72       38.04      6.98 o 
   5   9   7       62.90       75.19      8.84 o 
   6   9   7        0.61        2.15      5.29 o 
   7   9   7        8.28        9.73      6.41 o 
   1  10   7        1.84       -5.09      4.80 o 
   2  10   7       32.80       18.96      7.20 o 
   3  10   7       25.24       18.08      6.49 o 
   4  10   7        8.54       18.12      7.10 o 
   5  10   7        3.94        4.84      6.12 o 
  -2  -6   8       11.29        4.96      7.76 o 
  -1  -6   8      114.55      108.03     11.83 o 
   0  -6   8       31.06       18.83      9.04 o 
   1  -6   8      109.14      157.83     14.20 o 
   2  -6   8       18.81       13.94     10.51 o 
   3  -6   8       22.43       29.87     13.04 o 
  -4  -5   8      128.16      118.20     16.64 o 
  -3  -5   8        0.73      -10.30      8.10 o 
  -2  -5   8       99.40      118.33     13.97 o 
  -1  -5   8       19.24       44.49      8.59 o 
   0  -5   8        6.47        2.35     12.96 o 
   1  -5   8        6.56        6.91      8.94 o 
   2  -5   8       43.75       48.33     11.90 o 
   3  -5   8       34.13       41.42     12.44 o 
   4  -5   8        3.25       10.25     11.50 o 
   5  -5   8       29.56       19.39     12.55 o 
  -4  -4   8        5.89        8.99      5.41 o 
  -3  -4   8       14.42        9.45      6.27 o 
  -2  -4   8        0.87        0.32     11.41 o 
  -1  -4   8       18.77        7.46      6.49 o 
   0  -4   8      322.96      309.67     19.54 o 
   1  -4   8       54.35       80.18     12.19 o 
   2  -4   8       43.41       45.63     10.97 o 
   3  -4   8       27.37       30.62     10.88 o 
   4  -4   8       27.03       24.77     11.65 o 
   5  -4   8       15.34        9.34     10.57 o 
   6  -4   8        7.96       14.78     12.42 o 
  -5  -3   8        6.60        7.59      5.83 o 
  -4  -3   8       13.98        5.65      5.05 o 
  -3  -3   8       24.01       23.78      4.92 o 
  -2  -3   8        0.35       -5.06      3.38 o 
  -1  -3   8      110.40      142.99     14.20 o 
   0  -3   8       40.00       37.92      9.35 o 
   1  -3   8       14.54        6.58      7.25 o 
   2  -3   8       17.62       24.00      8.74 o 
   3  -3   8        0.08       -4.17      6.83 o 
   4  -3   8       74.94       85.42     13.56 o 
   5  -3   8        5.76        9.05      9.87 o 
   6  -3   8       16.09       20.23     12.32 o 
   7  -3   8        5.74       11.95     13.15 o 
  -5  -2   8        0.01        0.24      5.90 o 
  -4  -2   8        8.12        5.11      8.90 o 
  -3  -2   8        1.89        3.11      3.93 o 
  -2  -2   8        5.61       10.84      3.92 o 
  -1  -2   8       38.87       69.57      5.07 o 
   0  -2   8      243.63      228.05     15.11 o 
   1  -2   8       42.33       52.80      9.81 o 
   2  -2   8      121.52      109.87     12.66 o 
   3  -2   8       93.83      106.21     12.93 o 
   4  -2   8        0.09       -2.76      6.75 o 
   5  -2   8       29.89       48.72     12.15 o 
   6  -2   8        0.95       -2.69      9.31 o 
   7  -2   8        0.49        3.17     10.85 o 
  -5  -1   8       58.98       47.53     15.37 o 
  -4  -1   8       42.10       51.27     13.26 o 
  -3  -1   8      105.32      105.73      8.51 o 
  -2  -1   8        8.92        0.29      3.44 o 
  -1  -1   8       52.26       66.76      5.01 o 
   0  -1   8       41.15       51.29      4.12 o 
   1  -1   8      142.30      134.35     11.74 o 
   2  -1   8       17.42       11.30      6.84 o 
   3  -1   8      140.51      144.38     14.12 o 
   4  -1   8      276.04      289.80     18.55 o 
   5  -1   8       30.05       22.65      9.85 o 
   6  -1   8       54.79       41.42     12.30 o 
   7  -1   8       53.86       59.33     14.53 o 
   8  -1   8       25.73       36.59     13.51 o 
  -5   0   8        0.07       -2.24      5.57 o 
  -4   0   8      116.30      119.19      9.76 o 
  -3   0   8       39.88       80.70      9.90 o 
  -2   0   8      106.96       88.42      7.13 o 
  -1   0   8       31.83      174.56      8.19 o 
   0   0   8      399.92      383.34      9.39 o 
   1   0   8      660.37      628.75     28.48 o 
   2   0   8      144.19      170.50     13.01 o 
   3   0   8      186.03      180.50     13.51 o 
   4   0   8        0.18        5.53      6.53 o 
   5   0   8      201.77      272.07     18.28 o 
   6   0   8       71.54       63.46     12.76 o 
   7   0   8       85.33       93.12     15.36 o 
   8   0   8        1.82       -3.64      9.41 o 
  -5   1   8      112.55      112.60     10.59 o 
  -4   1   8       65.94       61.19      7.63 o 
  -3   1   8      489.09      458.00     23.32 o 
  -2   1   8      266.00      230.92     10.21 o 
  -1   1   8      207.01      291.72      8.70 o 
   0   1   8      871.53      856.85     19.51 o 
   1   1   8      465.60      495.72     12.64 o 
   2   1   8        0.55       -2.38      2.48 o 
   3   1   8        3.57        1.02      5.21 o 
   4   1   8      370.00      369.39     19.07 o 
   5   1   8      181.75      177.58     14.27 o 
   6   1   8      277.85      279.71     18.61 o 
   7   1   8       33.43       45.65     11.74 o 
   8   1   8       21.88       15.60     10.73 o 
  -5   2   8       11.43        6.06      6.41 o 
  -4   2   8       61.08       75.37      8.50 o 
  -3   2   8       56.81       54.02      7.02 o 
  -2   2   8       35.01       28.40      5.28 o 
  -1   2   8      518.51      492.49     11.57 o 
   0   2   8       35.89       49.93      5.12 o 
   1   2   8     1354.58     1319.61     26.75 o 
   2   2   8       16.52        1.29      2.87 o 
   3   2   8      117.32      121.72      5.64 o 
   4   2   8      105.39      116.42     11.74 o 
   6   2   8       31.48       63.69     10.97 o 
   7   2   8        0.01        5.74      8.73 o 
   8   2   8        8.85        3.22      9.09 o 
   9   2   8        1.04        7.60     10.43 o 
  -5   3   8       20.11       17.01      7.06 o 
  -4   3   8        7.33        6.57      5.77 o 
  -3   3   8       24.61       19.96      5.84 o 
  -2   3   8       94.76       91.44     10.42 o 
  -1   3   8       91.60       96.41      9.28 o 
   0   3   8     1315.32     1310.79     24.07 o 
   1   3   8      217.77      238.33      6.62 o 
   2   3   8       11.08        6.43      3.18 o 
   3   3   8       11.72       14.27      4.67 o 
   4   3   8        0.01       -1.80      4.78 o 
   5   3   8      196.93      207.07     13.42 o 
   6   3   8        8.70       10.01      6.95 o 
   7   3   8        2.94        0.28      7.59 o 
   8   3   8       19.67       19.29      5.72 o 
   9   3   8       78.77       82.47     10.72 o 
  -4   4   8        0.69       -7.91      6.12 o 
  -3   4   8       10.47        9.49      6.99 o 
  -2   4   8       35.71       41.64      8.34 o 
  -1   4   8      118.88      118.72     10.50 o 
   0   4   8        6.16        2.22      2.54 o 
   1   4   8      258.22      261.44      7.44 o 
   2   4   8       85.02       84.22      4.30 o 
   3   4   8       57.19       51.70      4.42 o 
   4   4   8      258.66      242.71      7.99 o 
   5   4   8        9.99       27.64      4.18 o 
   6   4   8       39.29       40.47      5.05 o 
   7   4   8       26.43       39.96      7.68 o 
   8   4   8        0.01        1.91      6.38 o 
   9   4   8        0.76        6.76      6.06 o 
  -4   5   8       36.58       18.50      8.33 o 
  -3   5   8        4.23       12.67      7.48 o 
  -2   5   8       18.62       12.51      7.08 o 
  -1   5   8        3.99       19.11      6.44 o 
   0   5   8        2.09        1.08      2.64 o 
   1   5   8       38.88       38.28      3.64 o 
   2   5   8       11.22       13.81      3.12 o 
   3   5   8       84.28       81.54     15.79 o 
   4   5   8        0.04       -2.81      3.60 o 
   5   5   8      122.56      168.83      9.22 o 
   6   5   8       11.22        7.30      4.61 o 
   7   5   8       38.33       34.41      6.41 o 
   8   5   8        9.65       10.88      6.22 o 
   9   5   8        7.49        3.32      6.14 o 
  -3   6   8        0.67       -8.35      6.57 o 
  -2   6   8       29.56       27.97      8.14 o 
  -1   6   8        0.22        8.82      6.37 o 
   0   6   8        9.41       12.34      3.33 o 
   1   6   8        6.63        1.67      3.08 o 
   2   6   8       47.42       37.78      5.39 o 
   3   6   8       28.87       22.04      7.07 o 
   4   6   8      212.51      227.75     10.44 o 
   5   6   8       10.02       16.43      5.12 o 
   6   6   8       26.67       30.92      6.60 o 
   7   6   8       29.75       23.24      5.86 o 
   8   6   8        1.80        3.78      5.21 o 
  -3   7   8       77.67       80.74     12.92 o 
  -2   7   8       46.72       33.91      9.53 o 
  -1   7   8      143.06      128.78     13.08 o 
   0   7   8        1.41       -0.68      3.31 o 
   1   7   8       41.05       73.23      5.69 o 
   2   7   8        1.73        3.75      4.10 o 
   3   7   8        0.21       -0.97      4.08 o 
   4   7   8       27.53       30.68      5.63 o 
   5   7   8        3.10        3.29      4.59 o 
   6   7   8      134.56      137.92     10.30 o 
   7   7   8       11.44        8.15     10.76 o 
   8   7   8       33.87       47.04      7.93 o 
  -2   8   8       92.45       85.92     13.36 o 
  -1   8   8       28.28       41.43     10.23 o 
   0   8   8      151.11      163.29     14.57 o 
   1   8   8        0.74        5.42      3.96 o 
   2   8   8       39.24       50.86      6.83 o 
   3   8   8       54.08       55.91      7.25 o 
   4   8   8       16.33       11.73      5.26 o 
   5   8   8       56.41       44.67      7.06 o 
   6   8   8        2.32       -2.51      4.63 o 
   7   8   8        8.95        6.24      5.62 o 
   0   9   8       81.22       70.93     11.97 o 
   1   9   8       82.64      124.05     15.00 o 
   2   9   8       55.34       39.33     10.30 o 
   3   9   8       22.33       25.98      6.60 o 
   4   9   8       18.00       20.35      6.54 o 
   5   9   8        3.40        7.42      8.24 o 
   6   9   8        4.66        4.32      9.67 o 
   2  10   8       23.74       26.11      8.94 o 
   3  10   8       66.37       57.16     17.03 o 
   4  10   8        5.53        4.17      8.62 o 
   0  -6   9       43.48       60.06     11.34 o 
   1  -6   9       36.10       28.95     10.39 o 
  -2  -5   9       64.19       63.19     13.57 o 
  -1  -5   9        0.40       -6.07      6.97 o 
   0  -5   9        8.13       -0.35      8.06 o 
   1  -5   9       58.02       75.78     14.36 o 
   2  -5   9       13.46       22.32     11.26 o 
   3  -5   9        0.83       -2.73     10.23 o 
   4  -5   9        8.91       17.50     11.82 o 
  -3  -4   9       27.51       28.89     11.09 o 
  -2  -4   9        0.47        4.21      8.65 o 
  -1  -4   9        6.25        6.92      6.89 o 
   0  -4   9       99.96      136.33     16.33 o 
   1  -4   9       79.44       76.83     13.09 o 
   2  -4   9       56.27       51.37     12.66 o 
   3  -4   9        1.45        2.50      9.38 o 
   4  -4   9        0.05       -0.13     10.17 o 
   5  -4   9       43.72       52.03     14.60 o 
  -4  -3   9       71.90       77.80      7.93 o 
  -3  -3   9        9.95       13.93      9.84 o 
  -2  -3   9        4.17        0.38      8.18 o 
  -1  -3   9        1.03        8.48      8.24 o 
   0  -3   9       34.20       18.01      8.65 o 
   1  -3   9        0.44       -0.05      7.69 o 
   2  -3   9       16.14       17.72      9.02 o 
   3  -3   9        0.04       -2.30      7.72 o 
   4  -3   9       12.51        3.38      9.32 o 
   5  -3   9        0.46       -9.95      8.48 o 
   6  -3   9       11.26       14.18     11.62 o 
  -4  -2   9        6.07        9.41      5.46 o 
  -3  -2   9        7.31        4.87      4.65 o 
  -2  -2   9       14.13       17.70      4.48 o 
  -1  -2   9      158.94      149.68     13.88 o 
   0  -2   9        0.72       14.90      7.77 o 
   1  -2   9      104.90      102.15     13.21 o 
   2  -2   9       55.12       68.13     11.12 o 
   3  -2   9       24.92       13.58      8.43 o 
   4  -2   9       14.78        2.62      7.76 o 
   5  -2   9       29.85       12.61     10.06 o 
   6  -2   9        1.12        1.30     10.37 o 
   7  -2   9        1.14      -13.37     10.70 o 
  -5  -1   9        6.13        2.91      6.63 o 
  -4  -1   9       95.47       95.79      9.81 o 
  -3  -1   9       20.87       14.44      4.81 o 
  -2  -1   9        0.66       -3.82      4.67 o 
  -1  -1   9        0.87        0.61      3.40 o 
   0  -1   9       43.53       38.60      9.01 o 
   1  -1   9       14.81        6.70      7.08 o 
   2  -1   9        0.09       -4.11      6.33 o 
   3  -1   9       75.02       61.42     11.19 o 
   4  -1   9       19.17       27.26      9.65 o 
   5  -1   9       94.67      112.09     15.18 o 
   6  -1   9        1.54       -5.40      9.33 o 
   7  -1   9       63.88       64.10     14.98 o 
  -5   0   9       78.88       85.54     20.98 o 
  -4   0   9       46.01       39.49      7.50 o 
  -3   0   9       56.32       43.81      7.06 o 
  -2   0   9       18.22       16.39      4.39 o 
  -1   0   9       14.30       19.35      5.44 o 
   0   0   9        3.39       -0.46      3.93 o 
   1   0   9       88.34       78.31     10.64 o 
   2   0   9        8.21       11.88      7.43 o 
   3   0   9      106.87      122.47     13.29 o 
   4   0   9       34.21       55.74     11.19 o 
   5   0   9       26.79       18.15      9.09 o 
   6   0   9      291.96      279.90     20.87 o 
   7   0   9       61.68       70.85     14.48 o 
   8   0   9        0.73       -1.25     10.43 o 
  -5   1   9       14.81       10.10      7.02 o 
  -4   1   9      107.81       92.28      9.53 o 
  -3   1   9       82.66       78.03     10.97 o 
  -2   1   9       32.68       41.42      6.21 o 
  -1   1   9      235.83      256.10      8.78 o 
   0   1   9      189.88      188.14     13.85 o 
   1   1   9       28.84       31.12      4.49 o 
   2   1   9        0.12       -8.25      5.50 o 
   3   1   9        1.94        0.28      5.94 o 
   4   1   9       39.48       41.97      9.59 o 
   5   1   9      484.43      476.46     23.96 o 
   6   1   9        1.50       -0.86      8.29 o 
   7   1   9       50.93       67.41     13.54 o 
   8   1   9       26.80       33.58     11.70 o 
  -4   2   9       63.66       72.00     14.11 o 
  -3   2   9        0.24        9.44      5.26 o 
  -2   2   9       41.64       38.79      7.23 o 
  -1   2   9        5.58        0.61      5.07 o 
   0   2   9      589.89      556.69     15.17 o 
   1   2   9       40.87       47.12     14.08 o 
   2   2   9      231.68      262.29     15.52 o 
   3   2   9       79.82      100.35     11.31 o 
   4   2   9       41.15       56.60      9.70 o 
   6   2   9      190.46      201.43     16.20 o 
   7   2   9        1.04        1.16      8.56 o 
   8   2   9       33.88       43.01     12.41 o 
  -4   3   9        2.84       12.37      8.20 o 
  -3   3   9       66.91       89.22     11.22 o 
  -2   3   9        2.16       -2.93      5.71 o 
  -1   3   9      344.54      354.76     16.32 o 
   0   3   9        1.44        3.26      3.24 o 
   1   3   9       59.54       70.25      4.49 o 
   2   3   9        9.39       18.45      4.04 o 
   3   3   9       18.20        8.00      6.15 o 
   4   3   9       46.98       73.43     10.18 o 
   5   3   9      349.23      315.18     17.49 o 
   6   3   9       43.25       27.59      9.23 o 
   7   3   9        5.38       12.58      8.70 o 
   8   3   9       70.67       76.81      8.42 o 
  -4   4   9       61.05       98.42     13.26 o 
  -3   4   9        0.49       -4.00      6.41 o 
  -2   4   9       22.90       24.59      7.80 o 
  -1   4   9       32.35       25.32      7.00 o 
   0   4   9       13.24        7.82      2.83 o 
   1   4   9       55.10       52.53      3.87 o 
   2   4   9      113.84      122.45      5.72 o 
   3   4   9      250.62      269.42      8.60 o 
   4   4   9       39.23       41.08      4.76 o 
   5   4   9       49.60       64.51      7.04 o 
   6   4   9       34.87       29.58      5.53 o 
   7   4   9        0.14        2.45      5.60 o 
   8   4   9       21.35       13.89      7.48 o 
   9   4   9       23.57       19.67      7.55 o 
  -3   5   9        2.79        5.92      7.96 o 
  -2   5   9        2.00       -0.11      6.33 o 
  -1   5   9        0.12        9.20      6.32 o 
   0   5   9       12.60       14.60      3.57 o 
   1   5   9        1.68        0.27      2.42 o 
   2   5   9       70.60       67.87      4.85 o 
   3   5   9        7.47        2.78      3.63 o 
   4   5   9       34.68       26.41      5.38 o 
   5   5   9       32.06       23.09      5.38 o 
   6   5   9       60.90       55.53     19.56 o 
   7   5   9        1.90        8.29      4.97 o 
   8   5   9       36.10       29.93      7.82 o 
  -3   6   9       24.35       29.29     10.00 o 
  -2   6   9        0.62        4.16      7.33 o 
  -1   6   9       15.80       21.36      7.74 o 
   0   6   9        0.01       -2.85      5.69 o 
   1   6   9       48.79       60.19      5.47 o 
   2   6   9       18.82       28.00      4.15 o 
   3   6   9        2.17        1.75      4.19 o 
   4   6   9       39.45       52.04      6.86 o 
   5   6   9       46.81       30.93      6.11 o 
   6   6   9        2.09       -1.84      5.23 o 
   7   6   9       77.61      100.02      9.32 o 
   8   6   9        5.83        3.20      5.86 o 
  -2   7   9       47.06       45.56     10.32 o 
  -1   7   9        0.95       17.26      7.68 o 
   0   7   9       57.90       85.40     11.27 o 
   1   7   9        5.75        1.77      3.46 o 
   2   7   9      124.92      126.81      7.78 o 
   3   7   9        1.39        2.28      4.16 o 
   4   7   9        7.63        3.40      4.70 o 
   5   7   9        6.47        0.81      7.48 o 
   6   7   9      152.98      122.51      9.86 o 
   7   7   9        1.97        9.64      5.55 o 
   8   7   9        7.02       10.85      6.26 o 
  -1   8   9       34.74       33.11      9.80 o 
   0   8   9        0.06        5.26      7.71 o 
   1   8   9       12.31       14.90      4.55 o 
   2   8   9        0.15        8.55      4.26 o 
   3   8   9       44.51       51.83     12.87 o 
   4   8   9       37.97       41.63      6.97 o 
   5   8   9       13.18        7.04      5.51 o 
   6   8   9        0.22        7.12      5.56 o 
   7   8   9        8.10       10.72      6.27 o 
   1   9   9       19.55       20.27      5.82 o 
   2   9   9        3.68        8.07      4.63 o 
   3   9   9        3.30        5.37      5.98 o 
   4   9   9        1.97        1.44      5.67 o 
   5   9   9       22.67       39.12      7.37 o 
   6   9   9       18.61        9.64      6.50 o 
   0  -5  10       61.36       61.95     22.71 o 
   1  -5  10       51.80       41.68     12.75 o 
   2  -5  10       19.35       18.11     11.90 o 
  -2  -4  10        0.58        1.87      9.20 o 
  -1  -4  10       62.97       81.67     14.06 o 
   0  -4  10      132.98      138.03     17.29 o 
   1  -4  10        7.13       -1.86      9.24 o 
   2  -4  10      178.21      197.80     20.11 o 
   3  -4  10        6.40       -2.52     10.05 o 
   4  -4  10       52.31       48.25     13.81 o 
  -3  -3  10        0.12        0.57      9.86 o 
  -2  -3  10        0.56       13.45      9.40 o 
  -1  -3  10       31.78       30.99     10.17 o 
   0  -3  10        8.20       -0.16      8.80 o 
   1  -3  10      285.32      302.09     20.74 o 
   2  -3  10       22.59       34.18     10.44 o 
   3  -3  10       53.62       33.68     11.44 o 
   4  -3  10        4.67        0.22      9.34 o 
   5  -3  10        6.37       -1.24     11.00 o 
  -3  -2  10        0.11       -7.36      8.71 o 
  -2  -2  10        9.21        5.01      9.03 o 
  -1  -2  10       21.22       31.37     10.02 o 
   0  -2  10      125.20      128.68     14.72 o 
   1  -2  10       26.53       41.13     11.20 o 
   2  -2  10        4.19        5.69      8.10 o 
   3  -2  10        1.06       -1.17      7.72 o 
   4  -2  10       10.97       12.20      9.52 o 
   5  -2  10       72.64       60.31     14.23 o 
   6  -2  10        5.62        6.69     11.11 o 
  -4  -1  10        0.79       -0.97      5.83 o 
  -3  -1  10        9.02        6.01      5.81 o 
  -2  -1  10        8.80        9.68      4.64 o 
  -1  -1  10        0.13       -5.56      6.80 o 
   0  -1  10       36.26       50.99     10.58 o 
   1  -1  10        4.43       -4.96      6.87 o 
   2  -1  10       27.84       21.00      9.36 o 
   3  -1  10        6.19        2.75      7.93 o 
   4  -1  10       57.32       71.34     12.77 o 
   5  -1  10        5.66       11.79     10.09 o 
   6  -1  10       35.01       32.53     13.11 o 
   7  -1  10        0.40       -3.45     11.14 o 
  -4   0  10       44.25       69.27      9.28 o 
  -3   0  10        0.02       -1.35      4.69 o 
  -2   0  10        3.58        2.51      4.25 o 
  -1   0  10        0.24       -2.74      3.70 o 
   0   0  10      113.83      178.28     14.84 o 
   1   0  10       93.36       79.43     11.72 o 
   2   0  10       43.83       80.99     12.32 o 
   3   0  10        0.64        0.83      7.05 o 
   4   0  10       19.20       20.95      9.57 o 
   5   0  10       92.69      127.50     16.43 o 
   6   0  10        1.61        7.97     10.79 o 
   7   0  10       21.89       21.57     12.50 o 
  -4   1  10       22.53       12.17      7.11 o 
  -3   1  10        9.17        9.11      5.63 o 
  -2   1  10       53.12       46.21      5.89 o 
  -1   1  10       77.31       88.92      6.52 o 
   0   1  10      457.40      431.10     13.73 o 
   1   1  10        1.95        5.84      7.16 o 
   2   1  10        3.07       36.81      9.03 o 
   3   1  10       66.27       72.40     11.47 o 
   4   1  10      222.34      206.48     16.15 o 
   5   1  10       44.41       42.99     11.40 o 
   6   1  10       24.46       47.03     12.41 o 
   7   1  10       34.22       15.11     11.10 o 
   8   1  10       12.33       11.84     11.86 o 
  -4   2  10       36.96       37.44      7.97 o 
  -3   2  10       20.07       15.80      6.18 o 
  -2   2  10       20.70       20.89      7.80 o 
  -1   2  10      120.12      122.21      8.94 o 
   0   2  10       35.41      137.86     13.01 o 
   1   2  10      668.83      614.52     16.21 o 
   2   2  10      137.97      153.20     12.87 o 
   3   2  10      101.00      104.73     12.71 o 
   4   2  10      231.57      234.75     16.37 o 
   5   2  10      153.74      181.51     15.20 o 
   6   2  10       65.76       86.92     13.99 o 
   7   2  10        0.67       -0.53      8.90 o 
   8   2  10       10.27        3.74     10.64 o 
  -4   3  10       43.43       30.57      9.91 o 
  -3   3  10        6.14        5.70      7.42 o 
  -2   3  10       16.82       24.31      7.77 o 
  -1   3  10        2.28       -6.00      4.55 o 
   0   3  10      443.57      458.83     14.28 o 
   1   3  10      505.12      461.32     10.59 o 
   2   3  10      270.74      265.64     14.88 o 
   3   3  10        7.62       10.71      7.15 o 
   4   3  10      432.51      402.12     20.40 o 
   5   3  10      241.09      201.10     15.16 o 
   6   3  10        6.77        0.01      8.01 o 
   7   3  10       23.12       14.92      9.79 o 
   8   3  10        0.55        0.36      9.62 o 
  -3   4  10        2.42       -2.70      7.27 o 
  -2   4  10        0.04       -1.51      6.60 o 
  -1   4  10        7.98        5.60      6.39 o 
   0   4  10      105.06      108.89      8.18 o 
   1   4  10      406.55      389.19      9.74 o 
   2   4  10      189.89      183.15      6.74 o 
   3   4  10       29.16       22.28      3.58 o 
   4   4  10      463.75      201.28     13.05 o 
   5   4  10        2.29        3.70      4.04 o 
   6   4  10       98.05       85.24     10.01 o 
   7   4  10        1.02        3.98      6.32 o 
   8   4  10        0.42       -0.50      6.08 o 
  -3   5  10       16.11       13.25      8.63 o 
  -2   5  10       21.84       22.33      8.15 o 
  -1   5  10       33.70       32.91      8.41 o 
   0   5  10       49.64       59.41      6.90 o 
   1   5  10       71.78       74.75      5.39 o 
   2   5  10       15.56       18.86      3.43 o 
   3   5  10        9.42        3.66      3.32 o 
   4   5  10       28.32       42.99     10.25 o 
   5   5  10      385.31      357.46     13.89 o 
   6   5  10       34.86       30.83      6.37 o 
   7   5  10        0.77       -0.02      5.45 o 
   8   5  10        7.63        4.56      6.09 o 
  -2   6  10        1.02        6.96      7.89 o 
  -1   6  10        0.04       10.62      7.47 o 
   0   6  10       16.04       28.52      8.35 o 
   1   6  10        6.52       12.01      3.68 o 
   2   6  10        2.82       -0.23      3.64 o 
   3   6  10       38.86       36.51      8.16 o 
   4   6  10      134.86      151.25      9.79 o 
   5   6  10       56.18       55.71      7.41 o 
   6   6  10        4.90        1.79      5.00 o 
   7   6  10        9.85        9.32      5.31 o 
   8   6  10       18.16       21.51      8.05 o 
  -1   7  10      147.64      170.21     15.71 o 
   0   7  10        0.20        0.86      7.33 o 
   1   7  10       31.86       34.56     12.45 o 
   2   7  10       29.78       34.05      7.72 o 
   3   7  10        1.38        9.37      4.98 o 
   4   7  10       20.29       28.05      6.25 o 
   5   7  10       38.23       41.81      6.92 o 
   6   7  10       13.08       19.07      6.24 o 
   7   7  10       46.06       34.90      9.19 o 
   0   8  10       42.50       25.47      9.62 o 
   1   8  10        8.92       21.75      8.92 o 
   2   8  10       42.40       49.71      8.28 o 
   3   8  10       29.56       27.41      6.44 o 
   4   8  10        1.49        7.01      5.66 o 
   5   8  10       42.96       41.66      7.66 o 
   6   8  10       17.70       20.85      6.87 o 
   7   8  10        0.01        3.89      5.82 o 
   2   9  10      122.34      124.76      8.40 o 
   3   9  10        0.18       -0.18      5.47 o 
   4   9  10       22.07       36.76      7.55 o 
   5   9  10       28.33       30.48      7.49 o 
   0  -4  11        3.83       14.92     10.85 o 
   1  -4  11      108.12       88.81     15.61 o 
   2  -4  11       23.91       22.49     11.96 o 
  -1  -3  11        0.06       39.68     11.92 o 
   0  -3  11       79.46       84.67     14.90 o 
   1  -3  11       27.46       24.50     10.79 o 
   2  -3  11       51.00       63.76     13.83 o 
   3  -3  11       44.69       36.93     13.28 o 
   4  -3  11       17.05       13.76     11.17 o 
  -2  -2  11        0.20      -11.77      8.01 o 
  -1  -2  11        3.33        9.27      9.46 o 
   0  -2  11        0.79       -5.63      7.96 o 
   1  -2  11       11.55       14.53     10.02 o 
   2  -2  11        9.00        0.06      7.94 o 
   3  -2  11       18.96       19.09     10.35 o 
   4  -2  11       29.61       23.44     11.48 o 
   5  -2  11       30.78       16.47     12.71 o 
  -3  -1  11        4.55        6.36     10.72 o 
  -2  -1  11        5.39       -3.24      9.06 o 
  -1  -1  11       36.29       26.28      9.75 o 
   0  -1  11        3.83       15.54      9.13 o 
   1  -1  11        3.10       -7.11      7.80 o 
   2  -1  11        5.55        1.11      8.18 o 
   3  -1  11        4.69       -0.55      8.57 o 
   4  -1  11        0.70       -1.78      9.33 o 
   5  -1  11        5.13        1.07     10.58 o 
   6  -1  11        0.06       -7.29     10.62 o 
  -3   0  11       42.73       40.14      6.86 o 
  -2   0  11       22.14       16.28      7.65 o 
  -1   0  11       14.66       46.16     11.94 o 
   0   0  11        0.16        2.61      8.36 o 
   1   0  11        1.24       -3.31      7.43 o 
   2   0  11       16.28       11.77      9.23 o 
   3   0  11        8.73        6.97      8.40 o 
   4   0  11       26.31       13.42      9.79 o 
   5   0  11        7.88       11.12     10.17 o 
   6   0  11       21.21       20.32     12.72 o 
   7   0  11       12.57       26.17     13.90 o 
  -3   1  11        0.82       -4.19      5.39 o 
  -2   1  11        5.80        0.61      4.53 o 
  -1   1  11       47.23       43.82      6.67 o 
   0   1  11        7.94       -2.82      7.67 o 
   1   1  11       65.86       93.98     13.57 o 
   2   1  11       16.37       10.12      8.83 o 
   3   1  11       70.02       43.18     11.01 o 
   4   1  11       11.36       25.86     10.05 o 
   5   1  11        5.56        5.95      9.24 o 
   6   1  11        0.41       -8.63      9.23 o 
   7   1  11        9.42       12.86     11.61 o 
  -3   2  11        2.16       15.14      8.35 o 
  -2   2  11        8.22        7.58     11.15 o 
  -1   2  11        4.07        5.02      5.30 o 
   0   2  11      101.15      109.03      8.41 o 
   1   2  11        6.59        7.75      8.12 o 
   2   2  11       59.25       54.18     11.10 o 
   3   2  11       12.73       15.94      9.04 o 
   4   2  11        0.57       -0.13      7.96 o 
   5   2  11       19.68       33.02     10.37 o 
   6   2  11        3.92        4.65      9.47 o 
   7   2  11        8.97        7.17     10.76 o 
   8   2  11        6.11       18.51     12.10 o 
  -3   3  11        1.11        6.49      8.23 o 
  -2   3  11       10.26        9.10      7.41 o 
  -1   3  11       79.77       61.58      7.73 o 
   0   3  11      129.34      132.30      9.36 o 
   1   3  11      174.31      200.23      7.24 o 
   2   3  11       13.48       -0.65      6.87 o 
   3   3  11       38.52       32.77      9.86 o 
   4   3  11      160.08      183.61     15.07 o 
   5   3  11        6.43        2.37      7.97 o 
   6   3  11       61.98       61.29     12.71 o 
   7   3  11       14.68        7.34     10.01 o 
  -2   4  11       44.49       28.47      9.05 o 
  -1   4  11       13.59       25.95      6.80 o 
   0   4  11       52.11       62.50      9.40 o 
   1   4  11        2.01        1.19      3.12 o 
   2   4  11        3.19        3.99      5.38 o 
   3   4  11      200.82      188.14      9.20 o 
   4   4  11        0.06        1.12      4.08 o 
   5   4  11      243.74      197.10     14.71 o 
   6   4  11        9.30        6.30      6.31 o 
   7   4  11       20.88       13.08      7.17 o 
   8   4  11        1.39        0.06      6.73 o 
  -2   5  11        9.31        0.72      8.10 o 
  -1   5  11        6.94        4.05      7.54 o 
   0   5  11       85.45       94.37     16.00 o 
   1   5  11        6.61       11.65      5.12 o 
   2   5  11        0.04        3.84      3.06 o 
   3   5  11       27.54       20.55      4.98 o 
   4   5  11      189.27      219.04      9.13 o 
   5   5  11        0.71        6.92      5.86 o 
   6   5  11       40.73       34.13      7.97 o 
   7   5  11        0.18        2.77      6.51 o 
   8   5  11       25.18       24.42      8.36 o 
  -1   6  11      104.13      124.26     13.70 o 
   0   6  11        5.31       11.14      7.80 o 
   1   6  11        5.99        5.94      7.17 o 
   2   6  11       13.56        6.07      3.75 o 
   3   6  11       11.55       13.32      4.13 o 
   4   6  11       21.65       25.03      6.19 o 
   5   6  11        1.19        5.51      5.34 o 
   6   6  11        1.96        0.11      4.92 o 
   7   6  11        4.04       13.13      6.80 o 
   0   7  11       60.83       42.67      9.92 o 
   1   7  11       24.01       14.40      8.25 o 
   2   7  11        1.52        3.25      3.88 o 
   3   7  11       44.50       44.09      5.45 o 
   4   7  11        0.04       -3.01      4.60 o 
   5   7  11        3.44        0.17      5.25 o 
   6   7  11        0.28        2.11      5.47 o 
   7   7  11        9.73       11.04      6.57 o 
   1   8  11       39.85       33.82     10.36 o 
   2   8  11        5.50        2.01      4.51 o 
   3   8  11       21.39        7.22      4.76 o 
   4   8  11       35.10       38.88      7.40 o 
   5   8  11        5.50       13.42      6.33 o 
   6   8  11        9.63        9.36      6.60 o 
   1  -3  12       87.85      102.07     16.68 o 
   2  -3  12       76.60       87.39     16.19 o 
  -1  -2  12        9.99        0.78      9.47 o 
   0  -2  12       34.14       47.27     12.88 o 
   1  -2  12       25.35       36.70     13.16 o 
   2  -2  12       36.34       37.27     12.10 o 
   3  -2  12        4.77        4.76     10.11 o 
   4  -2  12       30.48       24.93     12.80 o 
  -1  -1  12       15.84        7.08      9.58 o 
   0  -1  12        6.73       -2.21      8.58 o 
   1  -1  12       23.86       18.88     11.25 o 
   2  -1  12       65.79       76.36     14.37 o 
   3  -1  12        0.03       -8.68      8.69 o 
   4  -1  12       14.67       35.04     12.97 o 
   5  -1  12        0.57        8.05     11.64 o 
  -2   0  12        9.71       -3.29     10.30 o 
  -1   0  12        4.73        9.07     10.53 o 
   0   0  12        0.52       -1.74      8.77 o 
   1   0  12       52.96       40.01     11.65 o 
   2   0  12        0.41       11.10      9.78 o 
   3   0  12       19.75       27.49     10.74 o 
   4   0  12        0.44        2.50      9.61 o 
   5   0  12       75.52       50.37     14.29 o 
   6   0  12        0.09        4.99     11.84 o 
  -2   1  12        1.98        0.83     10.55 o 
  -1   1  12        0.06        9.48     10.37 o 
   0   1  12       66.98       63.03     12.93 o 
   1   1  12        1.48       14.19      9.27 o 
   2   1  12       26.02       39.84     11.79 o 
   3   1  12       10.44        4.20      9.30 o 
   4   1  12        2.93        5.38      9.62 o 
   5   1  12        0.56       28.24     11.17 o 
   6   1  12        0.30        2.13     11.06 o 
   7   1  12       12.68        9.24     13.55 o 
  -2   2  12        0.61        1.33      6.45 o 
  -1   2  12       12.80       15.95      6.49 o 
   0   2  12        0.65        2.30      8.66 o 
   1   2  12       70.83       68.71     12.75 o 
   2   2  12        2.02        2.25      8.68 o 
   3   2  12       14.40       28.98     10.70 o 
   4   2  12       10.00       14.99     10.15 o 
   5   2  12       34.73       28.26     11.14 o 
   6   2  12       18.13       15.03     10.75 o 
   7   2  12        1.46       17.86     12.41 o 
  -2   3  12        3.16        1.34      8.76 o 
  -1   3  12        6.25        1.02      5.56 o 
   0   3  12       21.44       38.71      6.78 o 
   1   3  12        9.37        6.02      8.65 o 
   2   3  12        2.11       -0.16      7.76 o 
   3   3  12      186.61      176.96     15.67 o 
   4   3  12       55.87       63.15     11.99 o 
   5   3  12      110.67      128.26     15.78 o 
   6   3  12       11.94       -4.46      9.24 o 
   7   3  12        5.06        0.96     11.08 o 
  -1   4  12        2.45        0.55      5.79 o 
   0   4  12        9.10       -0.11      5.25 o 
   1   4  12        5.83        8.72      5.28 o 
   2   4  12      122.10      114.76     16.13 o 
   3   4  12        9.11       12.89      5.15 o 
   4   4  12       93.03       98.62     16.60 o 
   5   4  12        9.18        1.01      5.85 o 
   6   4  12       90.94      100.94     11.60 o 
   7   4  12        9.09       21.67      8.56 o 
  -1   5  12       29.76       27.25      8.15 o 
   0   5  12       17.22       13.46      6.19 o 
   1   5  12       52.62       53.22      7.37 o 
   2   5  12        1.51        8.04      4.11 o 
   3   5  12       58.78       46.47      7.77 o 
   4   5  12        6.57        6.48      5.32 o 
   5   5  12      188.20      180.37     13.21 o 
   6   5  12       25.31        9.90      7.09 o 
   7   5  12       27.50       30.42      8.60 o 
   0   6  12       40.54       58.79     10.93 o 
   1   6  12        0.25        2.14      7.11 o 
   2   6  12       30.33       24.88      5.26 o 
   3   6  12       16.27       10.17      4.18 o 
   4   6  12       12.04        6.96      5.34 o 
   5   6  12       39.51       63.12      9.54 o 
   6   6  12       67.79       57.75      9.81 o 
   7   6  12       27.86       32.28      8.73 o 
   1   7  12       79.14       79.17     11.92 o 
   2   7  12       10.86       10.74      8.24 o 
   3   7  12        3.20        8.64      4.45 o 
   4   7  12       41.14       40.01      5.82 o 
   5   7  12       48.53       43.77      7.87 o 
   6   7  12        6.98        3.49      6.36 o 
   3   8  12       44.20       29.37      5.57 o 
   4   8  12        0.02        3.75      4.80 o 
   1  -1  13      104.98      107.94     17.76 o 
   2  -1  13       18.25       33.44     12.50 o 
   3  -1  13       18.96        9.70     11.90 o 
   4  -1  13       15.59       19.34     13.08 o 
   0   0  13      114.26      114.45     17.04 o 
   1   0  13       22.05        8.99     10.65 o 
   2   0  13        4.74        7.50     11.02 o 
   3   0  13        3.58       -0.24     10.20 o 
   4   0  13       22.02       23.51     12.93 o 
   5   0  13        7.10       17.01     13.04 o 
   0   1  13       18.56       21.63     11.82 o 
   1   1  13       82.89       74.77     14.82 o 
   2   1  13        3.39       15.68     11.18 o 
   3   1  13        8.08       24.15     11.61 o 
   4   1  13       33.22       61.88     14.38 o 
   5   1  13        9.06       19.41     12.27 o 
  -1   2  13        1.56        2.01     11.43 o 
   0   2  13       21.22       25.37     11.31 o 
   1   2  13       10.80        7.95      9.96 o 
   2   2  13        0.62       13.11      9.83 o 
   3   2  13        0.17       15.33     10.56 o 
   4   2  13       34.11       36.55     12.30 o 
   5   2  13        1.56        1.77     10.15 o 
   6   2  13       17.85       38.91     13.26 o 
   0   3  13        3.96        4.27     10.00 o 
   1   3  13       20.75       16.59     10.21 o 
   2   3  13       31.87       26.36     10.42 o 
   3   3  13       47.79       76.47     13.97 o 
   4   3  13       11.55       13.27     10.51 o 
   5   3  13        0.64        2.43      9.70 o 
   6   3  13       10.37       -2.99     10.50 o 
   0   4  13       13.96       14.78      6.75 o 
   1   4  13       19.27       20.18     10.34 o 
   2   4  13        8.55        1.81      5.03 o 
   3   4  13       15.99       15.40      6.11 o 
   4   4  13       10.47       13.07      7.99 o 
   5   4  13       90.23       68.27     10.53 o 
   6   4  13        5.11        3.65      7.22 o 
   0   5  13       16.30       10.53      6.49 o 
   1   5  13        1.15       -0.53      6.91 o 
   3   5  13        1.00        8.18      5.81 o 
   4   5  13      100.00       95.41     10.81 o 
   5   5  13       25.82       16.97      7.62 o 
   6   5  13       41.15       31.79      8.88 o 
   1   6  13       99.98      117.66     13.17 o 
   2   6  13        0.01        7.92      7.87 o 
   3   6  13        2.87        4.63      5.83 o 
   4   6  13        8.38        4.48      6.16 o 
   5   6  13       53.91       40.60      8.90 o 
   3   7  13       18.14       25.10      5.79 o 
   4   7  13       48.63       52.58     12.06 o 
   2   1  14       30.59       18.91     13.28 o 
   3   1  14        8.41        1.96     10.85 o 
   2   2  14        1.22       -7.96     10.52 o 
   3   2  14        8.32        2.01     10.66 o 
   4   2  14        1.07        5.35     11.65 o 
   2   3  14        0.03        2.39     10.15 o 
   3   3  14        1.37        7.41     10.96 o 
   4   3  14       18.82       20.98     12.11 o 
   5   3  14      103.67      144.32     18.97 o 
   2   4  14       12.00        9.96     10.87 o 
   3   4  14       10.76        8.89      5.73 o 
   4   4  14       30.15       18.16      7.86 o 
   3   5  14        4.45        3.61      6.29 o 
   4   5  14        7.94        6.93      6.48 o 
                                                 
